# Supplementary material for: Quantifying the Contribution of the Liver to Glucose Homeostasis: A Detailed Kinetic Model of Human Hepatic Glucose Metabolism
Source: PLoS Comput Biol. 2012 Jun 21;8(6):e1002577. doi: 10.1371/journal.pcbi.1002577 (PMC3383054; doi:10.1371/journal.pcbi.1002577)
Supplement: Dataset S1 — Experimental data used in model building and validation. Data spreadsheets for model concentrations, the GHR dose response curves, the glycogen time courses in fasting and postprandial, HGP fluxes, and for the simulations reproducing experimental work by Cherrington and Krssak. (ZIP) [file pcbi.1002577.s001.zip]

Archive with 6 entries (6 files):
- Koenig2012_Cherrington1976.xls
- Koenig2012_concentrations.xls
- Koenig2012_doseresponse.xls
- Koenig2012_glycogen.xls
- Koenig2012_hgp.xls
- Koenig2012_Krssak2004.xls
