# Supplementary material for: Quantifying the Contribution of the Liver to Glucose Homeostasis: A Detailed Kinetic Model of Human Hepatic Glucose Metabolism
Source: PLoS Comput Biol. 2012 Jun 21;8(6):e1002577. doi: 10.1371/journal.pcbi.1002577 (PMC3383054; doi:10.1371/journal.pcbi.1002577)
Supplement: Dataset S1 — Experimental data used in model building and validation. Data spreadsheets for model concentrations, the GHR dose response curves, the glycogen time courses in fasting and postprandial, HGP fluxes, and for the simulations reproducing experimental work by Cherrington and Krssak. (ZIP) [file pcbi.1002577.s001.zip › Koenig2012_Cherrington1976.xls]

## Sheet: Cherrington1976
Cherrington1976
The role of insulin and glucagon in the regulation of basal glucose production in the postabsorbtive dog
		Figure 1 – saline infusion				Figure 2 – somatostatin infusion				Figure 3 – insulin replacement				Figure 4 – glucagon replacement				Figure 5 – insulin & glucagon replacement
period	time	GP	GP + SEM	GU	GU + SEM	GP	GP + SEM	GU	GU + SEM	GP	GP + SEM	GU	GU + SEM	GP	GP + SEM	GU	GU + SEM	GP	GP + SEM	GU	GU + SEM
	[min]	[mg/kg/min]	[mg/kg/min]	[mg/kg/min]	[mg/kg/min]	[mg/kg/min]	[mg/kg/min]	[mg/kg/min]	[mg/kg/min]	[mg/kg/min]	[mg/kg/min]	[mg/kg/min]	[mg/kg/min]	[mg/kg/min]	[mg/kg/min]	[mg/kg/min]	[mg/kg/min]	[mg/kg/min]	[mg/kg/min]	[mg/kg/min]	[mg/kg/min]
control	100	2.70089	2.76888	2.94619	3.1313	2.78124	2.86655	2.771	2.88924	3.04655	3.30744	3.01187	3.22058	3.04912	3.30816	3.13465	3.44533	3.02542	3.39862	3.28912	3.5571
control	110	3.07704	3.29777	3.25738	3.50901	2.97066	3.19223	3.07643	3.43086	3.04832	3.27452	3.04852	3.29201	3.00832	3.24906	3.16745	3.42292	2.74297	2.86699	3.02313	3.25518
control	120	2.8775	3.1146	3.12393	3.35699	2.95536	3.07466	2.92626	3.14567	2.85887	3.15454	2.89375	3.11986	2.74529	3.0784	2.96241	3.23679	2.95764	3.22439	3.00694	3.2391
infusion	140	2.59592	2.8671	2.84052	3.05278	1.66332	1.88489	2.72708	2.89605	2.25347	2.47948	3.01894	3.08841	3.73797	4.21967	3.12021	3.35719	2.64141	2.99704	3.11775	3.3498
infusion	150	2.90428	3.24364	2.96329	3.24236	1.81846	1.93767	2.54334	2.6613	1.80303	2.09871	2.5857	2.75962	4.21568	4.64138	3.02474	3.35391	2.83892	3.22969	3.04809	3.33372
infusion	160	2.89099	3.4166	2.83003	3.27828	1.59863	1.78592	2.20733	2.42674	1.94384	2.06559	2.51819	2.65723	4.41606	4.95265	3.11299	3.36824	2.64484	3.07147	2.74618	3.0319
infusion	170	2.60612	2.86075	2.78244	3.07509	1.71958	1.87288	2.20905	2.46222	1.85875	2.01518	2.76326	3.26764	4.31969	4.83821	3.21863	3.56585	2.61105	2.86013	2.64091	2.76591
infusion	180	2.71129	3.05046	2.75155	3.00845	1.87472	1.99413	2.14336	2.24463	1.80794	2.17319	2.20837	2.39969	4.24163	4.59392	3.30623	3.72649	2.68382	3.075	2.74983	2.92841
infusion	190	2.61325	3.05374	2.73796	3.06118	1.89341	2.06385	1.94246	2.07748	2.03601	2.38396	2.26222	2.40136	4.2383	4.49778	3.43057	3.85062	2.75711	3.07698	2.64446	2.91212
recovery	210	3.09476	3.46764	2.84751	3.04747	6.1	5.75	2.35107	2.60405	3.83079	3.34399	2.09183	2.26565	2.76824	3.17543	3.09506	3.29573	4.5204	4.11134	2.88027	3.23732
recovery	220	2.57261	2.91159	2.71445	2.96393	5.5	5.7	2.94342	3.44965	4.05866	3.55438	2.49353	2.66726	2.35684	2.78277	3.34702	3.51161	4.09554	3.81111	3.18563	3.47136
		Figure 1 – saline infusion				Figure 2 – somatostatin infusion				Figure 3 – insulin replacement				Figure 4 – glucagon replacement				Figure 5 – insulin & glucagon replacement
period	time	insulin	insulin+-SEM	glucagon	glucagon+SEM	insulin	insulin+-SEM	glucagon	glucagon+SEM	insulin	insulin+-SEM	glucagon	glucagon+SEM	insulin	insulin+-SEM	glucagon	glucagon+SEM	insulin	insulin+-SEM	glucagon	glucagon+SEM
	[min]	[µU/ml]	[µU/ml]	[pg/ml]	[pg/ml]	[µU/ml]	[µU/ml]	[pg/ml]	[pg/ml]	[µU/ml]	[µU/ml]	[pg/ml]	[pg/ml]	[µU/ml]	[µU/ml]	[pg/ml]	[pg/ml]	[µU/ml]	[µU/ml]	[pg/ml]	[pg/ml]
control	95	19.8046	18.441	126.872	140.491	25.2231	22.84	150.657	185.259	17.9469	15.8599	136.788	154.484	16.2253	12.8898	126.267	160.369	21.096	17.3796	123.272	138.355
control	105	18.9884	16.6054	118.534	138.112	25.2405	22.8564	133.015	143.987	17.094	13.9625	126.263	159.004	13.9632	9.88689	108.756	133.641	17.5752	14.3886	115.372	136.668
control	115	16.9787	14.9342	117.856	136.583	23.2143	21.0005	139.009	149.976	14.5029	12.242	123.688	144.934	13.9277	9.85806	108.756	135.484	17.4158	12.4616	95.9291	111.91
start infusion	125	15.9923	13.7795	125.692	146.111	24.0828	20.8487	144.159	163.571	15.2153	13.1283	116.698	133.513	12.9663	9.81814	111.521	140.092	19.2031	14.4248	113.768	134.187
infusion	135	15.3501	13.8182	117.344	138.634	11.1637	9.63176	71.6553	81.7877	13.6677	15.7538	59.2565	46.8712	7.00488	5.52562	130.876	165.899	16.5661	11.2569	125.4	141.37
infusion	145	14.3598	11.8085	118.359	138.789	6.24483	3.86083	53.1792	59.087	13.6844	14.3811	38.111	49.6062	4.93458	3.44866	106.912	128.111	15.5219	11.2745	124.606	141.464
infusion	165	14.2573	12.8956	128.071	156.171	5.93825	3.89661	39.8389	45.7418	13.372	14.2406	32.0908	40.046	5.59991	4.4888	115.207	138.249	17.5038	13.2554	106.138	115.896
infusion	185	14.3269	12.116	129.28	153.105	5.2922	3.07841	40.8555	47.6024	13.5793	14.4489	27.8407	37.5759	4.23043	3.4919	109.677	129.032	18.2468	15.4153	120.516	130.268
end infusion	195	14.1915	11.9787	144.767	172.867	5.98951	3.94594	47.6887	56.9675	12.5525	13.4221	27.9207	36.7759	4.37791	3.2668	108.756	124.424	19.3263	16.1428	121.486	132.147
recovery	205	16.2669	13.205	127.926	154.295	15.3688	11.9645	119.512	148.211	11.7016	13.2649	81.112	99.6975	11.7476	9.15724	106.912	131.797	15.6274	10.4952	149.981	199.689
recovery	215	14.4313	12.2186	140.008	166.386	24.4078	19.132	166.865	197.243	11.5444	13.6314	95.3524	108.628	13.564	12.6358	NaN	NaN	NaN	NaN	NaN	NaN
recovery	225	13.2727	11.0619	149.555	185.307	24.4252	21.191	173.703	198.173	12.7785	14.5177	82.1721	100.753	10.5633	8.52628	112.442	138.249	19.201	15.1307	151.045	190.097
		Figure 1 – saline infusion		Figure 2 – somatostatin infusion		Figure 3 – insulin replacement		Figure 4 – glucagon replacement		Figure 5 – insulin & glucagon replacement				Figure 6 – Percent of basal glucose production
period	time	glucose	glucose+SEM	glucose	glucose+SEM	glucose	glucose+SEM	glucose	glucose+SEM	glucose	glucose+SEM			condition		% of BGP	% + SEM of BGP	SEM of BGP
	[min]	[mg/dl]	[mg/dl]	[mg/dl]	[mg/dl]	[mg/dl]	[mg/dl]	[mg/dl]	[mg/dl]	[mg/dl]	[mg/dl]			Saline		91.4735	105.756	14.2828
control	90	106.765	110.176	116.98	125.184	108.574	111.352	103.704	108.148	129.453	136.406			Insulin & Glucagon Deficiency		59.7914	62.3095	2.5181
control	100	104.862	107.589	115.678	119.093	107.254	111.423	105.185	110.37	129.522	137.871			Glucagon Deficiency		61.304	66.7647	5.46074
control	110	105.001	107.728	116.432	119.847	108.02	111.49	103.704	107.407	126.117	135.161			Insulin Deficiency		149.368	164.915	15.5462
control	120	104.45	107.861	116.502	119.92	108.083	112.252	102.222	105.185	124.791	133.139			Insulin & Glucagon Replacement		88.6975	101.723	13.0252
start infusion	130	101.163	104.582	114.524	119.307	108.153	112.323	100	104.444	125.556	132.509
infusion	140	100.627	103.354	107.069	115.27	101.268	104.746	104.444	108.148	124.229	131.199
infusion	150	100.084	104.178	100.978	106.448	96.4661	99.944	108.889	113.333	122.911	129.177
infusion	160	99.5319	104.318	96.2657	103.787	91.6677	96.529	117.037	122.963	122.28	131.321
infusion	170	100.348	103.758	92.917	100.438	88.9522	93.1218	126.667	134.815	122.354	133.485
infusion	180	101.171	105.942	90.2481	97.7691	84.1539	89.7146	133.333	142.963	122.423	133.55
infusion	190	99.26	104.023	89.6305	97.1515	84.2207	90.477	142.963	155.556	122.492	135.011
end infusion	200	98.0324	102.127	93.119	101.324	83.5998	89.8521	148.889	161.481	121.861	134.376
recovery	210	101.591	107.045	118.483	126.695	93.4008	103.135	144.444	157.037	130.283	142.802
recovery	220	102.414	107.868	138.381	146.59	106.684	111.553	139.259	149.63	140.088	149.825
recovery	230	101.187	107.324	145.292	152.125	115.098	121.358	129.63	137.037	140.853	150.594
		Figure 1 – saline infusion					Figure 2 – somatostatin infusion					Figure 3 – insulin replacement					Figure 4 – glucagon replacement					Figure 5 – insulin & glucagon replacement
period	time	GP	GP SEM	GU	GU SEM	GP – GU	GP	GP SEM	GU	GU SEM	GP – GU	GP	GP SEM	GU	GU SEM	GP – GU	GP	GP SEM	GU	GU SEM	GP – GU	GP	GP SEM	GU	GU SEM	GP – GU
	[min]	[µmol/kg/min]	[µmol/kg/min]	[µmol/kg/min]	[µmol/kg/min]	[µmol/kg/min]	[µmol/kg/min]	[µmol/kg/min]	[µmol/kg/min]	[µmol/kg/min]	[µmol/kg/min]	[µmol/kg/min]	[µmol/kg/min]	[µmol/kg/min]	[µmol/kg/min]	[µmol/kg/min]	[µmol/kg/min]	[µmol/kg/min]	[µmol/kg/min]	[µmol/kg/min]	[µmol/kg/min]	[µmol/kg/min]	[µmol/kg/min]	[µmol/kg/min]	[µmol/kg/min]	[µmol/kg/min]
control	100	15.0049	0.377722	16.3677	1.02839	-1.36278	15.4513	0.473944	15.3944	0.656889	0.0568889	16.9253	1.44939	16.7326	1.1595	0.192667	16.9396	1.43911	17.4147	1.726	-0.475167	16.8079	2.07333	18.2729	1.48878	-1.465
control	110	17.0947	1.22628	18.0966	1.39794	-1.00189	16.5037	1.23094	17.0913	1.96906	-0.587611	16.9351	1.25667	16.9362	1.35272	-0.00111111	16.7129	1.33744	17.5969	1.41928	-0.884056	15.2387	0.689	16.7952	1.28917	-1.55644
control	120	15.9861	1.31722	17.3552	1.29478	-1.36906	16.4187	0.662778	16.257	1.21894	0.161667	15.8826	1.64261	16.0764	1.25617	-0.193778	15.2516	1.85061	16.4578	1.52433	-1.20622	16.4313	1.48194	16.7052	1.28978	-0.273889
infusion	140	14.4218	1.50656	15.7807	1.17922	-1.35889	9.24067	1.23094	15.1504	0.938722	-5.90978	12.5193	1.25561	16.7719	0.385944	-4.25261	20.7665	2.67611	17.3345	1.31656	3.432	14.6745	1.97572	17.3208	1.28917	-2.64633
infusion	150	16.1349	1.88533	16.4627	1.55039	-0.327833	10.1026	0.662278	14.1297	0.655333	-4.02711	10.0168	1.64267	14.365	0.966222	-4.34817	23.4204	2.365	16.8041	1.82872	6.61633	15.7718	2.17094	16.9338	1.58683	-1.16206
infusion	160	16.0611	2.92006	15.7224	2.49028	0.338667	8.88128	1.0405	12.2629	1.21894	-3.38167	10.7991	0.676389	13.9899	0.772444	-3.19083	24.5337	2.98106	17.2944	1.41806	7.23928	14.6936	2.37017	15.2566	1.58733	-0.563
infusion	170	14.4784	1.41461	15.458	1.62583	-0.979556	9.55322	0.851667	12.2725	1.4065	-2.71928	10.3264	0.869056	15.3514	2.80211	-5.02506	23.9983	2.88067	17.8813	1.929	6.117	14.5058	1.38378	14.6717	0.694444	-0.165889
infusion	180	15.0627	1.88428	15.2864	1.42722	-0.223667	10.4151	0.663389	11.9076	0.562611	-1.49244	10.0441	2.02917	12.2687	1.06289	-2.22461	23.5646	1.95717	18.3679	2.33478	5.19667	14.9101	2.17322	15.2768	0.992111	-0.366722
infusion	190	14.5181	2.44717	15.2109	1.79567	-0.692833	10.5189	0.946889	10.7914	0.750111	-0.2725	11.3112	1.93306	12.5679	0.773	-1.25672	23.5461	1.44156	19.0587	2.33361	4.48739	15.3173	1.77706	14.6914	1.487	0.625833
recovery	210	17.1931	2.07156	15.8195	1.11089	1.37361	33.8889	1.94444	13.0615	1.40544	20.8274	21.2822	2.70444	11.6213	0.965667	9.66089	15.3791	2.26217	17.1948	1.11483	-1.81567	25.1133	2.27256	16.0015	1.98361	9.11183
recovery	220	14.2923	1.88322	15.0803	1.386	-0.788	30.5556	1.11111	16.3523	2.81239	14.2032	22.5481	2.80156	13.8529	0.965167	8.69517	13.0936	2.36628	18.5946	0.914389	-5.501	22.753	1.58017	17.6979	1.58739	5.05506
		Figure 1 – saline infusion				Figure 2 – somatostatin infusion				Figure 3 – insulin replacement				Figure 4 – glucagon replacement				Figure 5 – insulin & glucagon replacement
period	time	insulin	insulin+-SEM	glucagon	glucagon+SEM	insulin	insulin+-SEM	glucagon	glucagon+SEM	insulin	insulin+-SEM	glucagon	glucagon+SEM	insulin	insulin+-SEM	glucagon	glucagon+SEM	insulin	insulin+-SEM	glucagon	glucagon+SEM
	[min]	[pmol/l]]	[pmol/l]]	[pmol/l]]	[pmol/l]]	[pmol/l]]	[pmol/l]]	[pmol/l]]	[pmol/l]]	[pmol/l]]	[pmol/l]]	[pmol/l]]	[pmol/l]]	[pmol/l]]	[pmol/l]]	[pmol/l]]	[pmol/l]]	[pmol/l]]	[pmol/l]]	[pmol/l]]	[pmol/l]]
control	95	137.543	9.47041	36.4051	3.90808	175.174	16.5502	43.2301	9.92898	124.641	14.4943	39.2506	5.0776	112.685	23.1654	36.2316	9.78519	146.512	25.8106	35.3721	4.32799
control	105	131.874	16.5497	34.0125	5.61787	175.295	16.5569	38.1679	3.14822	118.718	21.7483	36.2305	9.39479	96.9743	28.3098	31.2068	7.14054	122.059	22.1305	33.1053	6.11072
control	115	117.917	14.1989	33.8182	5.37361	161.223	15.3747	39.8879	3.14684	100.723	15.7022	35.4916	6.09628	96.7279	28.2636	31.2068	7.66947	120.953	34.4069	27.5263	4.58564
start infusion	125	111.066	15.3676	36.0665	5.85934	167.255	22.461	41.3657	5.56991	105.67	14.4943	33.4858	4.82509	90.0509	21.8639	32.0002	8.1984	133.366	33.185	32.6451	5.85902
infusion	135	106.606	10.6392	33.6711	6.10915	77.532	10.6394	20.5611	2.90742	94.9225	14.4874	17.0033	3.55389	48.6489	10.2735	37.554	10.0497	115.052	36.8723	35.9827	4.58267
infusion	145	99.7286	17.7185	33.9625	5.86212	43.3703	16.5569	15.2595	1.69519	95.0384	4.83823	10.9357	3.29851	34.2707	10.3197	30.6779	6.08268	107.799	29.4978	35.7548	4.83734
infusion	165	99.0166	9.45701	36.7493	8.06319	41.2411	14.1792	11.4315	1.69382	92.8684	6.0325	9.20826	2.2827	38.8914	7.71666	33.0581	6.61161	121.564	29.505	30.4558	2.79994
infusion	185	99.5003	15.3543	37.0962	6.83637	36.7543	15.3748	11.7232	1.93599	94.3083	6.03923	7.98872	2.79347	29.3803	5.12909	31.4713	5.55376	126.724	19.6652	34.5812	2.79845
end infusion	195	98.5599	15.3677	41.54	8.06319	41.5971	14.1926	13.684	2.6625	87.1772	6.03923	8.01168	2.54095	30.4046	7.71666	31.2068	4.4959	134.221	22.109	34.8597	3.05908
recovery	205	112.974	21.2648	36.7076	7.56635	106.737	23.6431	34.2932	8.23516	81.2675	10.857	23.2746	5.33299	81.5872	17.9902	30.6779	7.14054	108.533	35.6433	43.0361	14.2633
recovery	215	100.226	15.3676	40.1744	7.56913	169.512	36.6402	47.8809	8.71675	80.1757	14.4942	27.3608	3.80928	94.2018	6.44593	NaN	NaN	NaN	NaN	NaN	NaN
recovery	225	92.1791	15.3542	42.9139	10.2587	169.633	22.461	49.843	7.02156	88.7467	12.0785	23.5788	5.33155	73.3623	14.1472	32.2647	7.405	133.351	28.2687	43.3415	11.2057
		Figure 1 – saline infusion		Figure 2 – somatostatin infusion		Figure 3 – insulin replacement		Figure 4 – glucagon replacement		Figure 5 – insulin & glucagon replacement
period	time	glucose	glucose+SEM	glucose	glucose+SEM	glucose	glucose+SEM	glucose	glucose+SEM	glucose	glucose+SEM
	[min]	[mM]	[mM]	[mM]	[mM]	[mM]	[mM]	[mM]	[mM]	[mM]	[mM]
control	90	5.93139	0.189483	6.49886	0.455819	6.03189	0.154356	5.76132	0.246914	7.19185	0.386287
control	100	5.82564	0.151501	6.42656	0.189708	5.95853	0.231643	5.84362	0.288066	7.19569	0.463814
control	110	5.83341	0.1515	6.46843	0.189708	6.0011	0.192782	5.76132	0.205762	7.0065	0.502467
control	120	5.80277	0.189483	6.47232	0.189924	6.0046	0.231643	5.67901	0.164609	6.93282	0.463815
start infusion	130	5.62019	0.189916	6.36246	0.265678	6.00853	0.231643	5.55556	0.246913	6.97531	0.386287
infusion	140	5.59041	0.151501	5.9483	0.455603	5.62602	0.193218	5.80247	0.205762	6.90163	0.387191
infusion	150	5.5602	0.227467	5.60989	0.303879	5.35923	0.193218	6.04938	0.246914	6.82839	0.348087
infusion	160	5.52955	0.265881	5.3481	0.417833	5.09265	0.270068	6.50206	0.329218	6.79336	0.502241
infusion	170	5.57487	0.189484	5.16206	0.417833	4.94179	0.231643	7.03704	0.452676	6.79743	0.618421
infusion	180	5.62062	0.265018	5.01379	0.417833	4.67521	0.30893	7.40741	0.53498	6.80127	0.618194
infusion	190	5.51444	0.264586	4.97947	0.417833	4.67893	0.347573	7.94239	0.699588	6.80511	0.695497
end infusion	200	5.44625	0.227466	5.17328	0.455818	4.64443	0.347355	8.27161	0.699588	6.77008	0.695271
recovery	210	5.64393	0.303001	6.58239	0.45625	5.18893	0.540792	8.02469	0.699588	7.23796	0.695497
recovery	220	5.68968	0.303001	7.68783	0.456034	5.92687	0.270505	7.73663	0.576131	7.78269	0.540892
recovery	230	5.62149	0.340984	8.07178	0.379633	6.39431	0.347792	7.20165	0.411523	7.82519	0.541118
