# Supplementary material for: Quantifying the Contribution of the Liver to Glucose Homeostasis: A Detailed Kinetic Model of Human Hepatic Glucose Metabolism
Source: PLoS Comput Biol. 2012 Jun 21;8(6):e1002577. doi: 10.1371/journal.pcbi.1002577 (PMC3383054; doi:10.1371/journal.pcbi.1002577)
Supplement: Dataset S1 — Experimental data used in model building and validation. Data spreadsheets for model concentrations, the GHR dose response curves, the glycogen time courses in fasting and postprandial, HGP fluxes, and for the simulations reproducing experimental work by Cherrington and Krssak. (ZIP) [file pcbi.1002577.s001.zip › Koenig2012_concentrations.xls]

## Sheet: Glycolysis_Concentrations
	atp	1	2.07	NaN	2070		µM	rat	liver		Bartel1990
	atp	1	3.43	NaN	3.43		µmoles/g wet weight	human/rat	liver	fasted	Chalhoub2007a
	atp	1	3.43	NaN	3.43		µmoles/g wet weight	human/rat	liver	fasted	Chalhoub2007b
	atp	1	3	NaN	3000		nmol/g wet weight	rat	liver		Eriksson1980
	atp	1	2.846	0.214	1423	107	nmoles/mg DNA	rat	liver		Faupel1972
	atp	1	2.72	0.34	1360	170	nmoles/mg DNA	rat	liver		Faupel1972
	atp	1	2.8	0.17	2.8	0.17	µmol/g cells	rat	hepatocytes	starved rats aerob	Hue1982
	atp	1	0.49	0.12	0.49	0.12	µmol/g cells	rat	hepatocytes	starved rats anaerob	Hue1982
	atp	1	2.37	0.17	2.37	0.17	µmol/g cells	rat	hepatocytes	fed rats aerob	Hue1982
	atp	1	1.49	0.07	1.49	0.07	µmol/g cells	rat	hepatocytes	fed rats anaerob	Hue1982
	atp	1	2.07	0.06	2070	60	µM	rat	liver	control	Jackson1977
	atp	1	1.74	0.13	1740	130	µM	rat	liver	starved 3 days	Jackson1977
	atp	1	1.82	0.1	1820	100	µM	rat	liver	refed, after 3 days starvation	Jackson1977
	atp	1	3.02	0.07	3020	70	nmoles/g wet weight	rat	liver	fed	Rawat1986
	atp	1	2.78	0.07	2.78	0.07	µmoles/g wet weight	rat	liver	fed	Veech1973
	atp	1	2.79	0.03	2.79	0.03	µmoles/g wet weight	rat	liver	fasted	Veech1973
	atp	1	2.49	0.12	2.49	0.12	nmol/g wet weight	rat	liver	starved	Guynn1974
	atp	1	2.56	0.09	2.56	0.09	nmol/g wet weight	rat	liver	fed	Guynn1974
	atp	1	2.32	0.07	2.32	0.07	nmol/g wet weight	rat	liver	meal-fed	Guynn1974
	atp	1	2.26	0.11	2.26	0.11	nmol/g wet weight	rat	liver	sucrose-re-fed	Guynn1974
	adp	2	0.715	NaN	715		µM	rat	liver		Bartel1990
	adp	2	0.715	NaN	715		nmol/g wet weight	rat	liver		Eriksson1980
	adp	2	0.598	0.052	299	26	nmoles/mg DNA	rat	liver		Faupel1972
	adp	2	0.5	0.04	250	20	nmoles/mg DNA	rat	liver		Faupel1972
	adp	2	0.59	0.03	0.59	0.03	µmol/g cells	rat	hepatocytes	starved rats aerob	Hue1982
	adp	2	0.94	0.07	0.94	0.07	µmol/g cells	rat	hepatocytes	starved rats anaerob	Hue1982
	adp	2	0.48	0.01	0.48	0.01	µmol/g cells	rat	hepatocytes	fed rats aerob	Hue1982
	adp	2	0.8	0.05	0.8	0.05	µmol/g cells	rat	hepatocytes	fed rats anaerob	Hue1982
	adp	2	0.86	0.05	860	50	µM	rat	liver	control	Jackson1977
	adp	2	0.86	0.07	860	70	µM	rat	liver	starved 3 days	Jackson1977
	adp	2	0.81	0.08	810	80	µM	rat	liver	refed, after 3 days starvation	Jackson1977
	adp	2	0.885	0.091	0.885	0.091	µmoles/g wet weight	rat	liver	fed	Veech1973
	adp	2	1.31	0.07	1.31	0.07	µmoles/g wet weight	rat	liver	fasted	Veech1973
	adp	2	1.38	0.08	1.38	0.08	nmol/g wet weight	rat	liver	starved	Guynn1974
	adp	2	1.06	0.03	1.06	0.03	nmol/g wet weight	rat	liver	fed	Guynn1974
	adp	2	1.24	0.04	1.24	0.04	nmol/g wet weight	rat	liver	meal-fed	Guynn1974
	amp	3	0.16	NaN	160		µM	rat	liver		Bartel1990
	amp	3	0.16	NaN	160		nmol/g wet weight	rat	liver		Eriksson1980
	amp	3	0.016	0.004	8	2	nmoles/mg DNA	rat	liver		Faupel1972
	amp	3	0.016	0.002	8	1	nmoles/mg DNA	rat	liver		Faupel1972
	amp	3	0.05	0.03	0.05	0.03	µmol/g cells	rat	hepatocytes	starved rats aerob	Hue1982
	amp	3	1.16	0.18	1.16	0.18	µmol/g cells	rat	hepatocytes	starved rats anaerob	Hue1982
	amp	3	0.08	0.01	0.08	0.01	µmol/g cells	rat	hepatocytes	fed rats aerob	Hue1982
	amp	3	0.18	0.02	0.18	0.02	µmol/g cells	rat	hepatocytes	fed rats anaerob	Hue1982
	amp	3	0.283	0.029	0.283	0.029	µmoles/g wet weight	rat	liver	fasted	Veech1973
	amp	3	0.237	0.037	0.237	0.037	µmoles/g wet weight	rat	liver	fed	Veech1973
	amp	3	0.343	0.024	0.343	0.024	nmol/g wet weight	rat	liver	starved	Guynn1974
	amp	3	0.313	0.022	0.313	0.022	nmol/g wet weight	rat	liver	fed	Guynn1974
	amp	3	0.384	0.028	0.384	0.028	nmol/g wet weight	rat	liver	meal-fed	Guynn1974
	amp	3	0.239	0.016	0.239	0.016	nmol/g wet weight	rat	liver	sucrose-re-fed	Guynn1974
	utp	4	0.36	NaN	360		nmol/g wet weight	rat	liver		Eriksson1980
	utp	4	0.285	0.03	285	30	µM	rat	liver	control	Jackson1977
	utp	4	0.186	0.009	186	9	µM	rat	liver	starved 3 days	Jackson1977
	utp	4	0.287	0.009	287	9	µM	rat	liver	refed, after 3 days starvation	Jackson1977
	utp	4	0.362	0.014	0.362	0.014	nmol/g wet weight	rat	liver	starved	Guynn1974
	utp	4	0.494	0.038	0.494	0.038	nmol/g wet weight	rat	liver	fed	Guynn1974
	utp	4	0.443	0.039	0.443	0.039	nmol/g wet weight	rat	liver	meal-fed	Guynn1974
	utp	4	0.648	0.074	0.648	0.074	nmol/g wet weight	rat	liver	sucrose-re-fed	Guynn1974
	udp	5	0.09	NaN	90		nmol/g wet weight	rat	liver		Eriksson1980
	udp	5	0.108	0.012	108	12	µM	rat	liver	control	Jackson1977
	udp	5	0.071	0.012	71	12	µM	rat	liver	starved 3 days	Jackson1977
	udp	5	0.078	0.005	78	5	µM	rat	liver	refed, after 3 days starvation	Jackson1977
	gtp	6	0.277	NaN	277	NaN	µM	rat	liver		Bartel1990
	gtp	6	0.277	0.011	277	11	µM	rat	liver	control	Jackson1977
	gtp	6	0.321	0.016	321	16	µM	rat	liver	starved 3 days	Jackson1977
	gtp	6	0.267	0.009	267	9	µM	rat	liver	refed, after 3 days starvation	Jackson1977
	gdp	7	0.098	NaN	98	NaN	µM	rat	liver		Bartel1990
	gdp	7	0.098	0.007	98	7	µM	rat	liver	control	Jackson1977
	gdp	7	0.105	0.006	105	6	µM	rat	liver	starved 3 days	Jackson1977
	gdp	7	0.1	0.002	100	2	µM	rat	liver	refed, after 3 days starvation	Jackson1977
	p	10	5.74	NaN	5.74	NaN	µmoles/g wet weight	human/rat	liver	fasted	Chalhoub2007a
	p	10	3.93	0.37	3.93	0.37	µmoles/g wet weight	rat	liver	fasted	Veech1973
	p	10	3.81	0.26	3.81	0.26	µmoles/g wet weight	rat	liver	fed	Veech1973
	p	10	5.267	0.404	5.267	0.404	µM	rat	liver		Albe1990
	p	10	4.73	0.16	4.73	0.16	nmol/g wet weight	rat	liver	starved	Guynn1974
	p	10	3.64	0.32	3.64	0.32	nmol/g wet weight	rat	liver	fed	Guynn1974
	p	10	4.41	0.1	4.41	0.1	nmol/g wet weight	rat	liver	meal-fed	Guynn1974
	p	10	4.07	0.23	4.07	0.23	nmol/g wet weight	rat	liver	sucrose-re-fed	Guynn1974
	pp	11	0.0023	0.0003	2.3	0.3	nmol/g wet weight	rat	liver	starved	Guynn1974
	pp	11	0.0038	0.0004	3.8	0.4	nmol/g wet weight	rat	liver	fed	Guynn1974
	pp	11	0.0049	0.0006	4.9	0.6	nmol/g wet weight	rat	liver	meal-fed	Guynn1974
	pp	11	0.0052	0.0004	5.2	0.4	nmol/g wet weight	rat	liver	sucrose-re-fed	Guynn1974
	glc1p	15	0.008	0.002	4	1	nmoles/mg DNA	rat	liver		Faupel1972
	glc1p	15	0.016	NaN	16	NaN	µM	rat	liver		Albe1990
	glc1p	15	0.0075	0.001	0.0075	0.001	nmol/g wet weight	rat	liver	starved	Guynn1974
	glc1p	15	0.0115	0.008	0.0115	0.008	nmol/g wet weight	rat	liver	fed	Guynn1974
	glc1p	15	0.0132	0.0007	0.0132	0.0007	nmol/g wet weight	rat	liver	meal-fed	Guynn1974
	glc1p	15	0.019	0.001	0.019	0.001	nmol/g wet weight	rat	liver	sucrose-re-fed	Guynn1974
	udp-glucose	16	0.342	0.024	0.342	0.024	nmol/g wet weight	rat	liver	starved	Guynn1974
	udp-glucose	16	0.433	0.023	0.433	0.023	nmol/g wet weight	rat	liver	fed	Guynn1974
	udp-glucose	16	0.347	0.027	0.347	0.027	nmol/g wet weight	rat	liver	meal-fed	Guynn1974
	udp-glucose	16	0.671	0.046	0.671	0.046	nmol/g wet weight	rat	liver	sucrose-re-fed	Guynn1974
	udp-glucose	16	0.39	0.04	195	20	nmoles/mg DNA	rat	liver		Faupel1972
	udp-glucose	16	0.33	NaN	330	NaN	µM	rat	liver		Albe1990
	glyglc	17	391	NaN	391	NaN	µmoles/g wet weight	human/rat	liver	fasted	Chalhoub2007a
	glyglc	17	142	33	142	33	µmoles/g wet weight	human/rat	liver	fasted	Chalhoub2007b
	glyglc	17	228.889	10	41.2	1.8	mg/g	rat	liver	fed	Rawat1986
	glyglc	17	550	NaN	550	NaN	µmoles/ml liver	human	liver	fed	Rothman1991
	glc	18	3.61	NaN	3.61	NaN	µmoles/g wet weight	human/rat	liver	fasted	Chalhoub2007a
	glc	18	5.25	0.75	5.25	0.75	µmoles/g wet weight	human/rat	liver	fasted	Chalhoub2007b
	glc	18	6.85	0.2	6850	200	nmoles/g wet weight	rat	liver	fed	Rawat1986
	glc	18	3.48	NaN	3480	NaN	µM	rat	liver		Albe1990
	glc6p	19	0.06	NaN	0.06	NaN	µmoles/g wet weight	human/rat	liver	fasted	Chalhoub2007a
	glc6p	19	0.102	NaN	0.102	NaN	µmoles/g wet weight	human/rat	liver	fasted	Chalhoub2007b
	glc6p	19	0.162	0.018	81	9	nmoles/mg DNA	rat	liver		Faupel1972
	glc6p	19	0.138	0.012	69	6	nmoles/mg DNA	rat	liver		Faupel1972
	glc6p	19	0.05	0.01	0.05	0.01	µmol/g cells	rat	hepatocytes	starved rats aerob	Hue1982
	glc6p	19	0.06	0.01	0.06	0.01	µmol/g cells	rat	hepatocytes	starved rats anaerob	Hue1982
	glc6p	19	0.17	0.01	0.17	0.01	µmol/g cells	rat	hepatocytes	fed rats aerob	Hue1982
	glc6p	19	0.25	0.02	0.25	0.02	µmol/g cells	rat	hepatocytes	fed rats anaerob	Hue1982
	glc6p	19	0.322	0.016	322	16	nmoles/g wet weight	rat	liver	fed	Rawat1986
	glc6p	19	0.2575	0.026	257.5	26	µM	rat	liver		Albe1990
	glc6p	19	0.071	0.004	0.071	0.004	µmoles/g wet weight	rat	liver	fasted	Veech1973
	glc6p	19	0.133	0.01	0.133	0.01	µmoles/g wet weight	rat	liver	fed	Veech1973
	glc6p	19	0.078	0.011	0.078	0.011	nmol/g wet weight	rat	liver	starved	Guynn1974
	glc6p	19	0.147	0.012	0.147	0.012	nmol/g wet weight	rat	liver	fed	Guynn1974
	glc6p	19	0.157	0.007	0.157	0.007	nmol/g wet weight	rat	liver	meal-fed	Guynn1974
	glc6p	19	0.205	0.013	0.205	0.013	nmol/g wet weight	rat	liver	sucrose-re-fed	Guynn1974
	fru6p	20	0.046	NaN	0.046	NaN	µmoles/g wet weight	human/rat	liver	fasted	Chalhoub2007b
	fru6p	20	0.044	0.006	22	3	nmoles/mg DNA	rat	liver		Faupel1972
	fru6p	20	0.032	0.004	16	2	nmoles/mg DNA	rat	liver		Faupel1972
	fru6p	20	0.1	0.011	100	11	nmoles/g wet weight	rat	liver	fed	Rawat1986
	fru6p	20	0.0875	0.0125	87.5	12.5	µM	rat	liver		Albe1990
	fru6p	20	0.011	NaN	11		µM	human	red blood cell		Albe1990
	fru16bp	21	0.016	NaN	0.016		µmoles/g wet weight	human/rat	liver	fasted	Chalhoub2007b
	fru16bp	21	0.018	0.002	9	1	nmoles/mg DNA	rat	liver		Faupel1972
	fru16bp	21	0.023	0.0016	23	1.6	nmoles/g wet weight	rat	liver	fed	Rawat1986
	fru16bp	21	0.0295	0.0065	29.5	6.5	µM	rat	liver		Albe1990
	fru26pb	22	0.004	0.004	4	4	nmol/g wet weight	rat	liver		Hue1982
	grap	23	0.281	NaN	0.281		µmoles/g wet weight	human/rat	liver	fasted	Chalhoub2007a
	grap	23	0.021	NaN	0.021		µmoles/g wet weight	human/rat	liver	fasted	Chalhoub2007b
	grap	23	0.228	0.032	114	16	nmoles/mg DNA	rat	liver		Faupel1972
	grap	23	0.0014	0.0001	1.4	0.1	nmoles/g wet weight	rat	liver	fed	Rawat1986
	grap	23	0.111	0.015	0.111	0.015	µmoles/g wet weight	rat	liver	fed	Veech1973
	grap	23	0.09	0.008	0.09	0.008	µmoles/g wet weight	rat	liver	fasted	Veech1973
	dhap	24	0.052	0.008	26	4	nmoles/mg DNA	rat	liver		Faupel1972
	dhap	24	0.04	0.004	20	2	nmoles/mg DNA	rat	liver		Faupel1972
	dhap	24	0.038	0.0014	38	1.4	nmoles/g wet weight	rat	liver	fed	Rawat1986
	dhap	24	0.023	0.001	0.023	0.001	µmoles/g wet weight	rat	liver	fasted	Veech1973
	dhap	24	0.029	0.003	0.029	0.003	µmoles/g wet weight	rat	liver	fed	Veech1973
	dhap	24	0.045	0.005	45	5	µM	rat	liver		Albe1990
	dhap	24	0.012	NaN	12		µM	human	red blood cell		Albe1990
	pg3	26	0.298	0.023	0.298	0.023	µmoles/g wet weight	rat	liver	fed	Veech1973
	pg3	26	0.261	0.025	0.261	0.025	µmoles/g wet weight	rat	liver	fasted	Veech1973
	pg3	26	0.41	NaN	410		µM	rat	liver		Albe1990
	pg3	26	0.048	NaN	48		µM	human	red blood cell		Albe1990
	pg2	27	0.035	0.003	0.035	0.003	µmoles/g wet weight	rat	liver	fed	Veech1973
	pg2	27	0.03	0.002	0.03	0.002	µmoles/g wet weight	rat	liver	fasted	Veech1973
	pg2	27	0.049	NaN	49		µM	rat	liver		Albe1990
	pg2	27	0.007	NaN	7		µM	human	red blood cell		Albe1990
	pep	28	0.046	NaN	0.046		µmoles/g wet weight	human/rat	liver	fasted	Chalhoub2007a
	pep	28	0.05	NaN	0.05		µmoles/g wet weight	human/rat	liver	fasted	Chalhoub2007b
	pep	28	0.128	0.01	64	5	nmoles/mg DNA	rat	liver		Faupel1972
	pep	28	0.27	0.02	0.27	0.02	µmol/g cells	rat	hepatocytes	starved rats aerob	Hue1982
	pep	28	0.21	0.02	0.21	0.02	µmol/g cells	rat	hepatocytes	starved rats anaerob	Hue1982
	pep	28	0.12	0.02	0.12	0.02	µmol/g cells	rat	hepatocytes	fed rats aerob	Hue1982
	pep	28	0.25	0.03	0.25	0.03	µmol/g cells	rat	hepatocytes	fed rats anaerob	Hue1982
	pep	28	0.123	0.013	0.123	0.013	µmoles/g wet weight	rat	liver	fed	Veech1973
	pep	28	0.092	0.01	0.092	0.01	µmoles/g wet weight	rat	liver	fasted	Veech1973
	pep	28	0.143	NaN	143		µM	rat	liver		Albe1990
	pep	28	0.012	NaN	12		µM	human	red blood cell		Albe1990
	pyruvate	29	0.059	NaN	0.059		µmoles/g wet weight	human/rat	liver	fasted	Chalhoub2007a
	pyruvate	29	0.059	NaN	0.059		µmoles/g wet weight	human/rat	liver	fasted	Chalhoub2007b
	pyruvate	29	0.124	0.014	62	7	nmoles/mg DNA	rat	liver		Faupel1972
	pyruvate	29	0.138	0.012	138	12	nmoles/g wet weight	rat	liver	fed	Rawat1986
	pyruvate	29	0.024	0.003	0.024	0.003	µmoles/g wet weight	rat	liver	fasted	Veech1973
	pyruvate	29	0.271	0.05	0.271	0.05	µmoles/g wet weight	rat	liver	fed	Veech1973
	pyruvate	29	0.16	0.012	80	6	nmoles/mg DNA	rat	liver		Faupel1972
	pyruvate	29	0.04	0.003	0.04	0.003	µmol/g cells	rat	hepatocytes	starved rats aerob	Hue1982
	pyruvate	29	0.02	0.006	0.02	0.006	µmol/g cells	rat	hepatocytes	starved rats anaerob	Hue1982
	pyruvate	29	0.27	0.01	0.27	0.01	µmol/g cells	rat	hepatocytes	fed rats aerob	Hue1982
	pyruvate	29	0.14	0.01	0.14	0.01	µmol/g cells	rat	hepatocytes	fed rats anaerob	Hue1982
	pyruvate	29	0.187	NaN	187		µM	rat	liver		Albe1990
	oxalacetate	30	0.0003	NaN	0.0003		µmoles/g wet weight	human/rat	liver	fasted	Chalhoub2007a
	oxalacetate	30	0.0078	0.001	7.8	1	nmoles/g wet weight	rat	liver	fed	Rawat1986
	oxalacetate	30	0.0078	NaN	0.0078		µmoles/g wet weight	rat	liver	fasted	Veech1973
	oxalacetate	30	0.0358	0	0.0358		µmoles/g wet weight	rat	liver	fed	Veech1973
	oxalacetate	30	0.01	NaN	10		µM	rat	liver		Albe1990
	oxalacetate	30	0.012	0.004	6	2	nmoles/mg DNA	rat	liver		Faupel1972
	lactate	31	0.98	NaN	0.98		µmoles/g wet weight	human/rat	liver	fasted	Chalhoub2007a
	lactate	31	0.65	0.3	0.65	0.3	µmoles/g wet weight	human/rat	liver	fasted	Chalhoub2007b
	lactate	31	0.702	0.078	351	39	nmoles/mg DNA	rat	liver		Faupel1972
	lactate	31	1.5	0.057	1500	57	nmoles/g wet weight	rat	liver	fed	Rawat1986
	lactate	31	0.148	0.02	0.148	0.02	µmoles/g wet weight	rat	liver	fasted	Veech1973
	lactate	31	0.664	0.081	0.664	0.081	µmoles/g wet weight	rat	liver	fed	Veech1973
	lactate	31	1	NaN					neuron
	lactate	31	0.98	0.06	490	30	nmoles/mg DNA	rat	liver		Faupel1972
	lactate	31	0.12	0.02	0.12	0.02	µmol/g cells	rat	hepatocytes	starved rats aerob	Hue1982
	lactate	31	0.47	0.05	0.47	0.05	µmol/g cells	rat	hepatocytes	starved rats anaerob	Hue1982
	lactate	31	0.98	0.06	0.98	0.06	µmol/g cells	rat	hepatocytes	fed rats aerob	Hue1982
	lactate	31	2.47	0.13	2.47	0.13	µmol/g cells	rat	hepatocytes	fed rats anaerob	Hue1982
	lactate	31	2.34	NaN	2340		µM	rat	liver		Albe1990
	glc_extern	32	3.5	NaN	3.5		µmoles/g wet weight	human/rat	liver	fasted	Chalhoub2007a
	glc_extern	32	5.275	0.205	5.275	0.205	µmoles/g wet weight	human/rat	liver	fasted	Chalhoub2007b
	glc_extern	32	8.275	0.305	8.275	0.305					Rizza2010
	glc_extern	32	7.175	0.288	7.175	0.288					Rizza2010
	lactate_ext	33	1.2	NaN	1.2		µmoles/g wet weight	human/rat	liver	fasted	Chalhoub2007a
	lactate_ext	33	1.02	0.17	1.02	0.17	µmoles/g wet weight	human/rat	liver	fasted	Chalhoub2007b
