# Supplementary material for: Quantifying the Contribution of the Liver to Glucose Homeostasis: A Detailed Kinetic Model of Human Hepatic Glucose Metabolism
Source: PLoS Comput Biol. 2012 Jun 21;8(6):e1002577. doi: 10.1371/journal.pcbi.1002577 (PMC3383054; doi:10.1371/journal.pcbi.1002577)
Supplement: Dataset S1 — Experimental data used in model building and validation. Data spreadsheets for model concentrations, the GHR dose response curves, the glycogen time courses in fasting and postprandial, HGP fluxes, and for the simulations reproducing experimental work by Cherrington and Krssak. (ZIP) [file pcbi.1002577.s001.zip › Koenig2012_doseresponse.xls]

## Sheet: Ferrannini1979
Hormone Dose Response Curves
Ferrannini1979
time	insulin	insulin + SEM	SEM	glucose	glucose + SEM	SEM
[min]	[µU/ml]	[µU/ml]	[µU/ml]	[mg/100ml]	[mg/100ml]	[mg/100ml]
0	5.63051			72.7179
1	35.0878			227.056	245.518	18.4624
2	55.3513	61.6203	-11.3114	260.589	273.173	12.5839
3	63.4958	69.9732	-6.59749	253.011	260.561	7.55032
4	57.4312	63.4907	-6.72109	247.944	256.336	8.39231
5	56.8013	64.3225	-5.6265	242.886	253.789	10.903
6	45.0936	50.5263	-5.98788	232.789	242.856	10.0671
7	44.8801	50.3128	-5.7269	223.53	228.567	5.03659
8	43.2045	47.8008	-3.15434	215.952	220.986	5.03356
9	42.5731	48.6321	1.18225	215.922	221.797	5.87552
10	40.478	45.0749	4.81464	215.895	221.764	5.86944
11	37.1308	42.1451	-0.997689	209.159	213.354	4.19463
12	35.8721	40.6784	-14.5842	197.387	203.253	5.86639
13	34.8222	38.1654	-29.5831	189.806	198.195	8.38927
14	36.9077	43.1757	-38.4998	191.453	200.685	9.23122
15	34.1863	38.3648	-41.8666	187.228	196.459	9.23123
17	31.2514	35.6394	-40.4283	172.076	176.268	4.19159
20	29.9846	33.3268	-32.1806	179.538	188.772	9.23427
25	23.9013	26.8261	-22.7003	160.106	167.653	7.5473
30	20.116	22.4154	-16.4643	142.349	151.577	9.22818
38	16.9459	18.1985	-12.6455	127.026	133.732	6.70533
55	14.9931	16.6647	-8.91269	114.005	119.038	5.03356
75	8.62907	9.46537	-7.94283	92.46	97.4935	5.03355
90	6.46631	7.09265	-6.40209	81.1011	85.2987	4.19767
time	glucose	glucose SEM	insulin	insulin SEM
[min]	[mM]	[mM]	[pmol/l]	[pmol/l]
0	4.03988		39.1039
1	12.6142	1.02569	243.685
2	14.4772	0.699106	384.415	43.5381
3	14.0562	0.419462	440.978	44.9858
4	13.7747	0.466239	398.86	42.0834
5	13.4937	0.605722	394.485	52.2345
6	12.9327	0.559284	313.175	37.73
7	12.4183	0.279811	311.692	37.73
8	11.9974	0.279642	300.055	31.9218
9	11.9957	0.326418	295.67	42.0799
10	11.9941	0.32608	281.12	31.9253
11	11.6199	0.233035	257.873	34.8242
12	10.9659	0.325911	249.131	33.38
13	10.5448	0.466071	241.841	23.2185
14	10.6363	0.512846	256.324	43.5311
15	10.4016	0.512846	237.424	29.0195
17	9.55977	0.232866	217.041	30.4742
20	9.97434	0.513015	208.243	23.2114
25	8.89478	0.419294	165.995	20.3127
30	7.90826	0.512677	139.705	15.9697
38	7.05701	0.372518	117.689	8.69993
55	6.33359	0.279642	104.127	11.6093
75	5.13667	0.279642	59.9289	5.8081
90	4.50561	0.233204	44.9085	4.34993

## Sheet: Ferrannini1988
Hormone Dose Response Curves
Ferrannini1988
normal
time	glucose	time	glucose + SEM	time	insulin	time	insulin + SEM
[min]	[mg/dl]	[min]	[mg/dl]	[min]	[µU/ml]	[min]	[µU/ml]
-20.1249	93.8731	-20.1034	83.8155
0.34864	93.3635	0.36682	84.8532	0.36549	11.2674	0.69047	8.16745
15.4035	122.958	14.7885	115.987
30.1236	161.832	30.7733	152.556	30.9448	60.6484	30.929	66.5398
45.8299	181.376	46.1646	172.096
60.6111	191.625	60.9509	180.024	61.5952	83.6732	61.571	92.6653
76.0669	180.992	76.09	170.161
91.216	166.488	91.5524	156.434	92.3366	72.9	91.6783	82.2005
106.675	154.308	106.697	144.251
121.173	149.853	121.194	139.795	121.802	65.5343	121.765	79.4876
136.299	146.18	136.319	136.896
150.795	142.498	150.816	132.441	151.588	56.9291	151.554	69.6421
165.936	131.862	166.27	122.582
181.072	123.546	180.771	116.579	181.052	50.1836	181.339	61.3471
196.211	113.684	196.232	103.626
210.408	102.262	210.428	92.9776	210.863	32.2763	210.784	25.1446
NIDDM
time	glucose	time	glucose + SEM	time	insulin	time	insulin + SEM
[min]	[mg/dl]	[min]	[mg/dl]	[min]	[µU/ml]	[min]	[µU/ml]
-19.7099	194.457	-19.7512	213.799
0.76527	193.174	0.41064	211.738	0.33792	21.4998	0.00627	27.0803
15.8168	224.316	15.1472	242.875
30.2219	263.186	30.8056	284.856	30.6817	40.8029	30.7068	31.5007
45.5901	293.557	45.5554	309.804
60.6698	311.547	60.3135	330.884	61.0756	41.5016	60.4674	32.1977
75.7495	329.536	75.7048	350.425
90.8523	336.694	90.806	358.356	91.4478	50.2621	91.1637	38.1685
106.887	350.053	106.521	374.033
121.398	339.409	120.72	361.837	121.837	52.5112	121.553	40.4175
135.91	327.99	135.546	351.196
150.721	324.313	150.673	346.749	151.602	51.6579	151.641	37.3945
166.195	305.17	165.834	326.829
180.695	299.942	180.327	324.695	181.071	43.362	181.102	31.5792
196.139	294.725	196.091	317.161
210.327	287.945	209.655	307.278	210.819	48.7101	211.1	61.734
normal
time	glucose	glucose SEM	insulin	insulin SEM
[min]	[mM]	[mM]	[pmol/l]	[pmol/l]
-20	5.21517	0.558757
0	5.18686	0.472794	78.2518	21.5289
15	6.83098	0.387283
30	8.99064	0.515324	421.203	40.9157
45	10.0765	0.515549
60	10.6458	0.644493	581.11	62.4503
75	10.0551	0.601738
90	9.24932	0.558531	506.29	64.5924
105	8.57268	0.558757
120	8.32517	0.558757	455.136	96.9056
135	8.12109	0.515775
150	7.91656	0.558756	395.373	88.2919
165	7.32566	0.51555
180	6.86369	0.387057	348.525	77.5302
195	6.31577	0.558756
210	5.6812	0.515776	224.159	49.5296
NIDDM
time	glucose	glucose SEM	insulin	insulin SEM
[min]	[mM]	[mM]	[pmol/l]	[pmol/l]
-20	10.8032	1.07453
0	10.7319	1.03133	149.316	38.7566
15	12.462	1.0311
30	14.6214	1.20393	283.376	64.6037
45	16.3087	0.902607
60	17.3081	1.07431	288.228	64.6151
75	18.3075	1.16049
90	18.7052	1.20348	349.071	83.9906
105	19.4474	1.33219
120	18.856	1.24601	364.69	83.9906
135	18.2217	1.28921
150	18.0174	1.24646	358.764	99.0591
165	16.9539	1.20325
180	16.6634	1.37517	301.149	81.8314
195	16.3736	1.24646
210	15.9969	1.07408	338.292	90.451

## Sheet: Gerich1993
Hormone Dose Response Curves
Gerich1993
normal
time	glucose	time	glucose + SEM	time	insulin	time	insulin + SEM	time	glucagon	time	glucagon + SEM
[min]	[mM]	[min]	[mM]	[min]	[pmol/l]	[min]	[pmol/l]	[min]	[pmol/l]	[min]	[pmol/l]
-59.8115	5.80083	-59.7882	6.43148	-59.8641	54.2498	-59.8891	38.2261	-60.824	42.5464	-60.3161	39.5584
-29.1252	5.8382	-28.5506	6.55881	-29.7274	54.071	-29.749	40.1837	-30.6773	43.2725	-29.0835	39.5368
-0.08604	5.78588	-0.06269	6.41654	0.9673	60.2984	0.39935	47.4826	0.55197	43.0019	1.05321	39.516
31.8212	9.20148	31.3	9.92236	31.5193	326.114	31.466	291.93	30.0357	35.1389	31.0932	32.275
61.9613	9.28403	60.8938	10.0501	61.1581	357.985	61.6377	314.184	59.5861	32.2553	59.541	28.8942
90.4225	8.42101	90.9938	9.05153	90.6018	264.872	91.2081	302.258	90.7836	29.6195	90.7519	27.2543
120.516	7.24226	121.64	8.00778	120.623	190.984	121.123	160.002	120.361	28.7277	120.879	26.4866
150.616	6.24369	151.185	6.82916	150.109	124.577	150.62	101.072	151.057	29.5779	151.025	27.2127
180.729	5.60549	181.302	6.28105	181.268	77.3887	181.779	53.884	180.106	30.1802	180.071	27.566
210.283	4.65211	210.308	5.32781	210.262	47.3054	211.879	30.2036	209.762	35.1391	210.275	32.5245
239.312	4.32951	241.524	4.86952	241.486	41.7788	240.963	57.8058	241.014	36.6113	241.526	33.8723
270.012	4.72725	270.038	5.448	272.176	44.8014	272.751	61.8902	271.226	42.1923	272.277	38.8304
300.157	4.94494	301.278	5.62037	300.667	43.5641	300.694	60.6561	299.159	41.3016	300.214	38.1887
T2DM
time	glucose	time	glucose + SEM	time	insulin	time	insulin + SEM	time	glucagon	time	glucagon + SEM
[min]	[mM]	[min]	[mM]	[min]	[pmol/l]	[min]	[pmol/l]	[min]	[pmol/l]	[min]	[pmol/l]
-59.1051	10.0801	-59.618	11.0262	-60.9266	75.6213	-60.3569	89.5053	-59.5463	56.1145	-59.0501	52.2551
-30.0609	10.163	-28.9334	11.0186	-30.2436	74.371	-30.2203	89.3264	-28.8767	54.9729	-27.8192	52.109
1.16997	10.1101	1.74626	10.8758	0.44605	77.3936	-0.08354	89.1476	0.17917	56.0731	0.68041	52.5872
30.9456	15.1479	31.5268	16.0487	31.8154	164.805	31.8471	185.101	30.9539	62.7741	31.9914	58.4164
62.8262	17.8428	61.6936	16.852	60.3617	198.82	60.4051	226.594	60.4693	57.2763	61.4968	52.1717
91.3441	18.5113	91.8503	17.385	89.9888	223.214	91.5959	199.702	91.1272	55.2633	90.5142	50.4088
121.454	17.783	121.404	16.4316	121.255	244.393	121.293	268.963	120.101	50.2639	120.036	45.409
153.186	16.4687	153.691	15.2974	149.714	222.859	150.304	249.562	151.336	50.3668	151.271	45.5119
181.617	14.7949	181.579	13.7588	180.347	189.561	180.384	213.063	180.906	48.977	180.853	44.9935
212.255	13.5259	212.76	12.3545	211.012	176.56	210.501	200.065	209.962	50.0772	210.455	45.9689
241.231	11.7618	241.276	12.9781	240.549	143.269	241.127	162.494	240.63	48.8112	241.676	45.0759
271.323	10.538	271.365	11.6642	271.79	148.425	271.274	168.725	271.358	52.0266	271.854	48.1671
301.441	10.0349	302.036	11.2961	300.817	139.707	301.943	158.929	300.958	52.8775	301.451	48.7691
normal
time	glucose	glucose SEM	insulin	insulin SEM	glucagon	glucagon SEM
[min]	[mM]	mM	[pmol/l]	[pmol/l]	[pmol/l]	[pmol/l]
-60	5.80083	0.63065	54.2498	16.0237	42.5464	2.98801
-30	5.8382	0.72061	54.071	13.8872	43.2725	3.73567
0	5.78588	0.63066	60.2984	12.8157	43.0019	3.48594
30	9.20148	0.72088	326.114	34.184	35.1389	2.8639
60	9.28403	0.76607	357.985	43.8014	32.2553	3.36108
90	8.42101	0.63052	264.872	37.3855	29.6195	2.36521
120	7.24226	0.76552	190.984	30.9825	28.7277	2.2411
150	6.24369	0.58547	124.577	23.5047	29.5779	2.3652
180	5.60549	0.67556	77.3887	23.5047	30.1802	2.61417
210	4.65211	0.6757	47.3054	17.1017	35.1391	2.61456
240	4.32951	0.54001	41.7788	16.027	36.6113	2.73904
270	4.72725	0.72075	44.8014	17.0887	42.1923	3.36184
300	4.94494	0.67543	43.5641	17.092	41.3016	3.11287
T2DM
time	glucose	glucose SEM	insulin	insulin SEM	glucagon	glucagon SEM
[min]	[mM]	mM	[pmol/l]	[pmol/l]	[pmol/l]	[pmol/l]
-60	10.0801	0.94612	75.6213	13.884	56.1145	3.8594
-30	10.163	0.85562	74.371	14.9555	54.9729	2.8639
0	10.1101	0.76566	77.3936	11.754	56.0731	3.48595
30	15.1479	0.90079	164.805	20.2967	62.7741	4.35772
60	17.8428	0.99075	198.82	27.7745	57.2763	5.10462
90	18.5113	1.1263	223.214	23.5112	55.2633	4.85452
120	17.783	1.3514	244.393	24.5697	50.2639	4.85489
150	16.4687	1.17135	222.859	26.703	50.3668	4.8549
180	14.7949	1.03608	189.561	23.5015	48.977	3.98351
210	13.5259	1.17135	176.56	23.5047	50.0772	4.10836
240	11.7618	1.21626	143.269	19.2252	48.8112	3.73529
270	10.538	1.12617	148.425	20.3	52.0266	3.8594
300	10.0349	1.26117	139.707	19.222	52.8775	4.10837

## Sheet: Mitrakou1992
Hormone Dose Response Curves
Mitrakou1992
normal nonobese
time	glucose	time	glucose+-SE	time	insulin	time	insulin+-SE	time	glucagon	time	glucagon+-SE
[min]	[mM]	[min]	[mM]	[min]	[pmol/l]	[min]	[pmol/l]	[min]	[pmol/l]	[min]	[pmol/l]
-69.7817	5.34165	-69.0703	5.01956	-64.3933	45.3108	-65.9459	27.9529	-61.9515	41.8797	-62.0669	39.2427
-38.6389	5.36549	-38.6822	5.07579	-36.2884	46.9937	-35.5578	31.8201	-33.0294	43.2816	-35.9279	46.4708
-7.49609	5.38932	-9.06789	5.03565	-5.1456	48.6208	-5.17925	31.2596	-2.66533	42.9242	-2.80953	39.628
21.0703	8.5041	20.2387	8.02147	21.4452	399.731	21.5365	442.553	28.0304	32.7872	27.9151	30.1502
48.5071	9.14054	48.4446	8.72209	51.1797	451.926	49.752	495.166	58.2744	29.6829	56.6401	27.0473
80.2748	8.26289	79.4721	7.97339	83.6299	356.84	82.7743	313.017	88.4847	25.8095	89.8882	23.1711
110.485	7.12813	111.182	6.70947	114.499	233.216	112.908	199.552	118.113	26.0021	120.262	23.0334
141.445	5.92879	141.412	5.70347	144.647	127.185	143.834	101.569	147.045	27.6238	149.213	25.0946
170.968	5.27707	170.925	4.98737	174.169	82.6944	174.881	58.9323	178.947	27.7045	178.846	25.3971
201.227	4.4642	200.424	4.1747	204.495	57.9667	204.442	31.8201	207.985	31.7434	208.557	27.4576
232.321	4.16615	232.278	3.87645	234.854	48.6208	235.575	29.0318	237.734	34.6829	236.806	30.838
262.003	4.57666	263.483	4.31874	265.238	50.2619	264.445	32.927	266.737	37.9527	266.56	33.8873
293.929	4.76123	293.136	4.53611	295.611	47.5082	295.573	27.9249	298.606	37.2643	299.216	33.8574
IGT (impaired glucose tolerance) nonobese
time	glucose	time	glucose+-SE	time	insulin	time	insulin+-SE	time	glucagon	time	glucagon+-SE
[min]	[mM]	[min]	[mM]	[min]	[pmol/l]	[min]	[pmol/l]	[min]	[pmol/l]	[min]	[pmol/l]
-69.6808	6.01762	-69.6183	6.43607	-65.1047	67.2987	-67.3495	82.7222	-63.3695	44.1885	-63.2782	46.2761
-38.538	6.04145	-39.9992	6.42813	-35.4857	66.7563	-35.452	82.1381	-33.8466	41.9638	-32.4863	38.3366
-8.90927	6.09788	-8.85159	6.48415	-5.09754	70.5948	-5.0735	81.5818	-3.37673	44.0236	-4.02564	46.5515
19.6956	9.47017	17.4749	9.85705	23.3679	237.082	23.291	201.924	26.9585	43.007	25.603	46.7441
47.3679	11.6839	49.5742	11.2004	50.9249	335.464	53.0975	287.08	56.3998	38.9145	55.0635	43.0911
79.9672	11.2888	78.3665	10.742	82.9233	381.025	81.5149	431.593	88.1578	35.6989	87.5906	40.0946
109.466	10.4762	109.399	10.0255	111.783	380.497	110.36	424.473	117.705	34.0236	116.369	38.2003
140.287	8.34336	140.21	7.82834	142.743	298.623	143.584	335.965	148.083	33.9958	147.492	37.8421
169.651	6.62941	169.786	7.53069	173.746	236.526	173.049	265.106	179.269	35.0661	177.135	38.3644
202.14	5.49404	200.707	6.07384	203.241	178.851	204.822	207.39	207.413	36.0292	206.043	39.4367
230.192	5.16461	230.999	5.4863	234.292	138.728	233.581	160.716	238.676	38.8574	236.57	42.815
262.065	4.99511	261.363	5.38158	265.392	120.579	263.916	140.383	268.482	43.1154	266.348	46.4138
292.449	5.01915	291.728	5.27687	294.179	87.0892	294.987	109.049	298.111	43.3081	296.727	46.386
normal nonobese
time	glucose	glucose SE	insulin	insulin SE	glucagon	glucagon SE
[min]	[mM]	[mM]	[pmol/l]	[pmol/l]	[pmol/l]	[pmol/l]
-60	5.34165	0.32209	45.3108	17.3579	41.8797	2.637
-30	5.36549	0.2897	46.9937	15.1736	43.2816	3.18915
0	5.38932	0.35367	48.6208	17.3612	42.9242	3.29624
30	8.5041	0.48263	399.731	42.8218	32.7872	2.63699
60	9.14054	0.41845	451.926	43.2398	29.6829	2.6356
90	8.26289	0.2895	356.84	43.8236	25.8095	2.63839
120	7.12813	0.41866	233.216	33.6643	26.0021	2.96871
150	5.92879	0.22532	127.185	25.6154	27.6238	2.5292
180	5.27707	0.2897	82.6944	23.762	27.7045	2.30737
210	4.4642	0.2895	57.9667	26.1466	31.7434	4.28581
240	4.16615	0.2897	48.6208	19.589	34.6829	3.84492
270	4.57666	0.25792	50.2619	17.3349	37.9527	4.06537
300	4.76123	0.22512	47.5082	19.5833	37.2643	3.40682
IGT (impaired glucose tolerance) nonobese
time	glucose	glucose SE	insulin	insulin SE	glucagon	glucagon SE
[min]	[mM]	[mM]	[pmol/l]	[pmol/l]	[pmol/l]	[pmol/l]
-60	6.01762	0.41845	67.2987	15.4235	44.1885	2.08762
-30	6.04145	0.38668	66.7563	15.3818	41.9638	3.62726
0	6.09788	0.38627	70.5948	10.987	44.0236	2.52782
30	9.47017	0.38688	237.082	35.1583	43.007	3.73714
60	11.6839	0.48344	335.464	48.3844	38.9145	4.17664
90	11.2888	0.5468	381.025	50.5679	35.6989	4.39568
120	10.4762	0.45065	380.497	43.9757	34.0236	4.17664
150	8.34336	0.51502	298.623	37.3418	33.9958	3.84631
180	6.62941	0.90128	236.526	28.58	35.0661	3.29834
210	5.49404	0.5798	178.851	28.5383	36.0292	3.40751
240	5.16461	0.32169	138.728	21.9878	38.8574	3.95758
270	4.99511	0.38647	120.579	19.8044	43.1154	3.29833
300	5.01915	0.25772	87.0892	21.96	43.3081	3.07788

## Sheet: Lerche2009
Hormone Dose Response Curves
Lerche2009
normal glucose response
time	glucose	time	glucose+-SEM	time	insulin	time	insulin+-SEM
[min]	[mM]	[min]	[mM]	[min]	[pmol/l]	[min]	[pmol/l]
-15.1181	3.951	-15.1181	3.76723	-15.9079	17.8712	-12.5921	21.025
-0.51181	3.951	0.03937	3.76723	-0.15789	15.7687	2.05263	16.82
14.6457	5.16386	14.9213	4.86983	15.0395	72.5361	15.3158	81.9974
29.8031	7.14855	30.0787	6.7075	29.6842	162.944	29.9605	190.276
44.685	9.22511	44.9606	8.74732	44.8816	300.657	44.8816	233.377
59.8425	10.1991	60.1181	9.77642	59.5263	326.938	60.6316	245.992
89.6063	10.5115	89.8819	9.68453	89.6447	426.807	90.1974	335.348
119.646	9.24349	120.197	8.61868	120.039	338.502	120.039	249.146
149.961	7.95712	150.236	7.36907	150.158	244.941	150.158	303.811
179.449	6.37672	179.724	5.8438	180	85.1511	180.829	64.1261
normal fasting response
time	glucose	time	glucose+-SEM	time	insulin	time	insulin+-SEM	time	glucagon	time	glucagon+-SE	time	glucose	time	glucose+-SEM	time	epinephrine	time	epinephrine+-SEM
[h]	[mM]	[h]	[mM]	[h]	[pmol/l]	[h]	[pmol/l]	[h]	[pmol/l]	[h]	[pmol/l]	[h]	[mM]	[h]	[mM]	[h]	[pg/ml]	[h]	[pg/ml]
-0.05464	5.00136	0.00985	5.09959	-1.77636E-15	22.1828	0.19645	19.6453	-0.06557	6.20408	0.13115	7.14286	-0.05464	5.00136	0.00985	5.09959	0.02548	29.0381	-0.06529	25.2272
0.9338	4.5595	0.86948	4.4449	3.92906E+0	15.7981	3.92906	14.734	3.86885	4.73469	4.06557	5.79592	3.88022	4.9611	3.9449	5.04296
1.91606	4.68246	1.98065	4.77251	8.05457E+0	10.5594	8.25102	10.9686	7.86885	5.30612	7.93443	6.04082	7.94928	4.64256	8.53891	4.69177	7.89383	28.4639	7.97824	25.0153
2.96631	4.58441	2.96739	4.48618	1.19836E+1	12.0327	12.1801	10.2729	11.9344	7.06122	12.1311	8.77551	12.0169	4.45498	11.6885	4.50404
3.88022	4.9611	3.9449	5.04296	1.59782E+1	12.4011	15.9782	13.7108	15.9344	7.59184	16.1312	9.42857	15.9537	4.24283	16.1486	4.40657	15.9487	41.1377	15.9612	55.4752
4.93451	4.4947	4.93325	4.6093	1.99727E+1	13.1378	20.2346	10.9277	19.8689	9.71429	20.3279	12.449	19.8906	4.01431	20.1509	4.19443
5.91569	4.71588	5.84851	4.86321	2.39673E+1	13.8336	24.0327	16.0846	23.9344	12.3674	24.0656	15.3061	23.9535	4.26057	23.9512	4.4652	23.9822	29.492	24.3282	25.3164
6.90073	4.58508	6.83408	4.68329	2.80273E+1	10.9277	27.9618	11.7462	27.9344	15.3878	28	18.6939	27.958	3.84379	28.0911	3.66373
7.94928	4.64256	8.53891	4.69177	3.18909E+1	10.191	32.4802	10.0273	32	14.2449	32.0656	16.4898	31.8925	3.83627	31.9562	4.00818	31.9579	51.6035	32.3804	34.9049
8.99927	4.56907	9.12979	4.62639	3.58199E+1	10.764	36.0819	9.94543	35.9344	18.9796	36.0656	22.9388	35.9602	3.6487	36.0273	3.50955
9.91828	4.47918	9.91766	4.53648	3.99454E+1	10.0273	39.9454	9.98636	39.9344	16	40.0656	18.2449	40.0239	3.8131	40.0261	3.61665	40.0718	31.972	40.1651	38.6867
10.9675	4.47117	11.0322	4.55304	4.40055E+1	12.2374	44.2019	10.0273	44	20.2449	44.1311	23.0204	44.0256	3.65826	43.9615	3.52728
12.0169	4.45498	11.6885	4.50404	4.80655E+1	13.3424	48.0655	10.6412	48.0656	16.0816	48.0656	19.3878	48.0224	3.95362	48.1554	3.78175	48.1116	27.5859	48.1973	25.5892
12.935	4.44695	12.8684	4.54517
13.9202	4.29978	13.9189	4.42256
14.9045	4.24265	14.9685	4.38182
15.9537	4.24283	16.1486	4.40657
16.9391	4.07929	17.0028	4.24301
17.8568	4.104	17.9863	4.25955
18.9068	4.03051	18.9703	4.21879
19.8906	4.01431	20.1509	4.19443
20.9415	3.85077	20.9396	4.03086
21.9235	3.99828	21.987	4.19475
22.9719	4.07213	22.9037	4.31768
23.9535	4.26057	23.9512	4.4652
24.9432	3.69593	24.8762	3.82689
25.9252	3.84344	26.0548	3.9908
26.9101	3.72901	26.8426	3.90089
27.958	3.84379	28.0911	3.66373
29.0084	3.73755	29.0065	3.90945
29.9929	3.65587	30.1916	3.46763
31.0412	3.72971	30.9084	3.88522
31.8925	3.83627	31.9562	4.00818
32.8772	3.73821	32.8756	3.88555
33.993	3.64836	34.06	3.5174
34.9769	3.61579	35.2418	3.37845
35.9602	3.6487	36.0273	3.50955
37.0091	3.67343	37.2082	3.45246
38.0591	3.59176	38.1267	3.41169
38.976	3.69832	38.9779	3.52643
40.0239	3.8131	40.0261	3.61665
40.9434	3.68229	41.2697	3.8215
41.9939	3.55969	42.0616	3.36324
42.9766	3.64171	42.9094	3.79722
44.0256	3.65826	43.9615	3.52728
44.9449	3.54382	45.209	3.38015
45.927	3.68314	45.9943	3.52763
46.9753	3.76517	46.8424	3.92068
48.0224	3.95362	48.1554	3.78175
Lerche2009
normal glucose response
time	glucose	glucose SEM	insulin	insulin SEM
[min]	[mM]	[mM]	[pmol/l]	[pmol/l]
-15	3.951	0.18377	17.8712	3.15375
0	3.951	0.18377	15.7687	1.05124
15	5.16386	0.29403	72.5361	9.46124
30	7.14855	0.44105	162.944	27.3325
45	9.22511	0.47779	300.657	67.2799
60	10.1991	0.42266	326.938	80.9461
90	10.5115	0.82696	426.807	91.4586
120	9.24349	0.62481	338.502	89.3561
150	7.95712	0.58805	244.941	58.8699
180	6.37672	0.53292	85.1511	21.025
time	glucose	glucose SEM	insulin	insulin SEM	glucagon	glucagon SEM	epinephrine	epinephrine SEM
[h]	[mM]	[mM]	[pmol/l]	[pmol/l]	[pmol/l]	[pmol/l]	[pmol/l]	[pmol/l]
0	5.00136	0.09823	22.1828	2.53752	6.20408	0.93878	158.258	20.7695
4	4.9611	0.08186	15.7981	1.06412	4.73469	1.06123
8	4.64256	0.04921	10.5594	0.40927	5.30612	0.7347	155.128	18.7949
12	4.45498	0.04906	12.0327	1.75989	7.06122	1.71429
16	4.24283	0.16374	12.4011	1.30969	7.59184	1.83673	224.2	78.1397
20	4.01431	0.18012	13.1378	2.2101	9.71429	2.73469
24	4.26057	0.20463	13.8336	2.25102	12.3674	2.93877	160.731	22.7567
28	3.84379	0.18006	10.9277	0.81856	15.3878	3.30612
32	3.83627	0.17191	10.191	0.16371	14.2449	2.2449	281.239	91.0072
36	3.6487	0.13915	10.764	0.81855	18.9796	3.95919
40	3.8131	0.19645	10.0273	0.04093	16	2.2449	174.247	36.5953
44	3.65826	0.13098	12.2374	2.21009	20.2449	2.77551
48	3.95362	0.17187	13.3424	2.70123	16.0816	3.30612	150.343	10.882

## Sheet: Degn2004
Hormone Dose Response Curves
Lerche2009
normal
time	glucose	time	glucose+-SEM	time	glucagon	time	glucagon+-SE	time	epinephrine	time	epinephrine+-SEM	time	growth hormone	time	growth hormone+-SEM
[min]	[mM]	[min]	[mM]	[min]	[ng/l]	[min]	[ng/l]	[min]	[pmol/l]	[min]	[pmol/l]	[min]	[µg/l]	[min]	[µg/l]
-30.8292	5.22512	-31.2621	5.31032	-30.5327	58.2613	-30.948	59.9364	-30.4136	1101.64	-30.4136	1298.36	-30	2.32722	-30	1.97461
-21.6022	5.2172	-20.3631	5.3366	-20.2484	63.7304	-19.416	59.5421
								-15.1113	836.066	-15.1113	629.508	-15.9086	2.15092	-15.0797	1.86883
-10.2743	5.18385	-9.87524	5.31172	-10.3429	53.2766	-9.52443	55.7924
-1.054	5.21855	-1.07023	5.32082	-0.03854	49.1088	-0.0281	44.0808	-0.22269	727.869	-0.63627	540.984	-0.57386	2.04513	1.08395	1.79831
9.01718	5.17659	9.423	5.26185	15.1946	51.2365	13.954	53.7478
19.0924	5.10907	19.528	5.00683
28.7375	5.1097	28.7212	5.21198	30.0421	40.7934	28.3896	43.3038
39.2523	4.91437	39.6893	4.8036
				44.4542	41.6623	44.8773	36.2162
49.7375	4.90653	48.9082	4.84682
58.951	4.98384	58.9564	4.94975	60.1183	34.573	59.717	29.5441	59.7455	570.492	59.7455	432.787	59.9362	1.93935	60.3507	1.622
69.8419	5.06126	68.9897	5.14644
				75.3637	30.8347	73.726	26.2222
79.0852	4.95107	78.6537	5.02775
89.1334	5.054	88.2866	5.10509	89.3701	28.7698	90.2042	23.7436
100.06	4.90983	98.792	4.96941
				104.197	28.3827	105.028	24.6135
108.847	5.02973	108.84	5.07234
119.324	5.07303	119.348	4.91962	120.258	28.4172	120.678	24.2281	120.127	570.492	120.541	472.131	120.032	1.93935	120.032	1.69252
129.046	4.58787	130.283	4.72431
				135.495	28.8689	135.916	24.2608
139.159	4.28171	139.569	4.34139
148.842	4.0437	148.413	4.10334	149.886	39.7939	150.306	35.6048	149.905	629.508	149.905	531.148	149.458	2.08039	149.872	1.79831
159.349	3.89951	159.341	3.95064
				164.7	45.2727	164.707	41.9207
169.417	3.8746	169.825	3.95133
179.056	3.91784	179.048	3.96898	179.935	46.5625	179.531	42.7906	179.682	747.541	180.923	600	179.299	3.10296	179.299	2.82087
188.748	3.62018	189.576	3.68842
				194.323	59.1634	194.75	51.6223
199.252	3.49303	198.405	3.54411
208.908	3.42548	210.157	3.48522	209.927	80.985	209.937	76.376	209.873	2203.28	209.873	1977.05	209.554	6.17066	210.797	4.97179
219.393	3.41764	219.384	3.4773
				224.319	91.491	223.93	80.5961
229.479	3.28194	228.631	3.34154
239.112	3.35927	239.104	3.41041	239.517	110.379	239.543	98.2277	240.064	2813.11	240.064	2311.48	239.394	11.1072	239.809	9.62623
244.181	3.12949	244.592	3.18065
249.225	3.05312	248.38	3.09567
254.688	2.98529	254.678	3.04495	254.698	137.646	255.558	120.469	254.539	4583.61	254.539	3993.44	254.729	14.1044	253.9	12.1298
259.743	2.84073	259.314	2.90037
264.354	2.84956	265.189	2.87518
268.099	3.03731	269.347	3.09705	269.44	178.321	269.902	154.02	269.014	4957.38	269.014	4239.34	268.82	18.2652	269.649	15.6206
279.371	3.35339	279.782	3.40455
				284.767	135.197	285.214	118.438	285.143	2901.64	285.557	2252.46	283.741	20.0282	284.984	16.7137
289.372	3.75462	289.361	3.8228
299.396	4.01096	299.802	4.09622	299.708	79.5019	300.141	69.4468	299.618	1681.97	300.032	1524.59	299.075	19.9577	299.49	17.2779
309.873	4.05426	309.859	4.13949
				315.814	58.1675	314.998	54.3947	314.92	1259.02	314.92	1140.98	314.41	14.6685	314.825	12.5176
319.069	4.24237	319.891	4.34469
329.517	4.46464	328.661	4.57539	329.816	58.1975	330.647	54.4283	330.223	1042.62	330.636	885.246	329.331	10.1199	330.159	8.70945
338.739	4.49082	339.561	4.59315
				344.238	54.0385	345.073	48.5933
349.611	4.68755	349.174	4.79832
359.237	4.80751	359.637	4.92685	360.32	44.0171	361.565	39.8297	360.414	1140.98	360	1052.46	359.171	5.3244	360	4.72496
normal
time	glucose	glucose SEM	glucagon	glucagon SEM	epinephrine	epinephrine SEM	growth hormone	growth hormone+-SEM
[min]	[mM]	[mM]	[pmol/l]	[pmol/l]	[pmol/l]	[pmol/l]	[µg/l]	[µg/l]
-30	5.22512	0.0852	16.7177	0.480663	1101.64	196.721	2.32722	0.35261
-20	5.2172	0.1194	18.2871	1.20179
-15	5.20052				836.066	206.557	2.15092	0.28209
-10	5.18385	0.12787	15.2874	0.721885
0	5.21855	0.10227	14.0915	1.44275	727.869	186.885	2.04513	0.24682
10	5.17659	0.08526	14.702	0.720614
20	5.10907	0.10224
30	5.1097	0.10228	11.7054	0.720362
40	4.91437	0.11077
45	4.91045		11.9548	1.56273
50	4.90653	0.05971
60	4.98384	0.03409	9.92051	1.44301	570.492	137.705	1.93935	0.31735
70	5.06126	0.08518
75	5.00616		8.84784	1.32354
80	4.95107	0.07668
90	5.054	0.05109	8.25533	1.44224
100	4.90983	0.05958
105	4.96978		8.14424	1.08156
110	5.02973	0.04261
120	5.07303	0.15341	8.15414	1.20204	570.492	98.3607	1.93935	0.24683
130	4.58787	0.13644
135	4.43479		8.28376	1.32227
140	4.28171	0.05968
150	4.0437	0.05964	11.4186	1.20204	629.508	98.3607	2.08039	0.28208
160	3.89951	0.05113
165	3.88706		12.9907	0.961834
170	3.8746	0.07673
180	3.91784	0.05114	13.3608	1.08232	747.541	147.541	3.10296	0.28209
190	3.62018	0.06824
195	3.55661		16.9766	2.16388
200	3.49303	0.05108
210	3.42548	0.05974	23.2382	1.32253	2203.28	226.23	6.17066	1.19887
220	3.41764	0.05966
225	3.34979		26.2528	3.12622
230	3.28194	0.0596
240	3.35927	0.05114	31.6725	3.48665	2813.11	501.639	11.1072	1.48096
245	3.12949	0.05116
250	3.05312	0.04255
255	2.98529	0.05966	39.4968	4.9289	4583.61	590.164	14.1044	1.97461
260	2.84073	0.05964
265	2.84956	0.02562
270	3.03731	0.05974	51.1682	6.97305	4957.38	718.033	18.2652	2.64457
280	3.35339	0.05116
285	3.55401		38.794	4.80892	2901.64	649.18	20.0282	3.31453
290	3.75462	0.06818
300	4.01096	0.08526	22.8126	2.88525	1681.97	157.377	19.9577	2.67983
310	4.05426	0.08523
315	4.14832		16.6908	1.08257	1259.02	118.033	14.6685	2.15092
320	4.24237	0.10232
330	4.46464	0.11075	16.6994	1.08156	1042.62	157.377	10.1199	1.41044
340	4.49082	0.10233
345	4.58919		15.506	1.56247
350	4.68755	0.11077
360	4.80751	0.11934	12.6304	1.20153	1140.98	88.5247	5.3244	0.59944

## Sheet: Knop2007
Hormone Dose Response Curves
Knop2007
normal OGGT									normal IV
time	glucose	time	glucagon	time	insulin	time	insulin+-SEM		time	glucose	time	glucagon	time	insulin	time	insulin+-SEM
[min]	[mM]	[min]	[pmol/l]	[min]	[pmol/l]	[min]	[pmol/l]		[min]	[mM]	[min]	[pmol/l]	[min]	[pmol/l]	[min]	[pmol/l]
-15.1021	5.38544	-14.5425	7.42151	-14.7739	37.5632	-15.5686	45.0813		-15.1021	5.38544	-15.1303	7.90711	-14.7745	36.7281	-15.9692	44.2475
-9.47766	5.34282	-9.78246	7.58295	-9.57336	38.3822	-9.56862	45.0627		-9.47706	5.38457	-9.78214	7.60607	-9.97336	38.3834	-9.5698	43.3926
0.16517	5.34133	0.02833	7.44338	0.02722	39.1876	0.43136	45.0318		0.56756	5.38302	0.32634	7.4896	0.02722	39.1876	-0.36982	43.3642
5.78897	5.25695								5.38718	5.25701
10.6229	6.13303			10.0776	110.137	10.49	127.673		11.0241	6.09121			10.039	55.858	9.64675	66.7151
15.4569	7.0091	14.8899	7.0028						15.8575	6.92553	14.8896	6.97968
21.0956	7.96856			20.5611	227.85	20.1812	256.243		21.0939	7.8433			20.0544	77.5388	20.0609	86.7246
26.326	8.46879								26.326	8.46879
30.7528	8.96915	30.0479	6.49283	30.1812	256.212	29.8026	286.276		31.1654	9.72065	30.3282	5.29049	30.0645	91.7041	29.6728	103.396
36.388	9.67809								36.388	9.67809
41.2058	9.42682			40.6097	296.264	39.8375	335.514		41.6184	10.1783			40.0698	99.1887	40.4787	111.714
46.432	9.63478	45.199	5.49731						46.432	9.63478
51.6444	8.88241			49.8221	313.772	50.6576	363.873		51.6516	9.38345			50.0662	94.1474	50.4763	108.342
61.6825	8.42157	60.3576	5.03359	60.206	291.192	61.041	340.459		62.0855	8.50502	60.357	4.98734	60.468	96.6205	59.6798	113.324
72.1158	7.50138			70.5551	219.345	71.3841	260.26		72.1163	7.54314			70.0597	84.8998	70.0697	99.096
		90.3887	4.89229	90.494	133.271	90.5195	169.179						90.0454	64.7963	90.4549	78.1562
92.5864	6.0786								92.5864	6.0786
		120.13	5.2828	120.038	54.6827	120.447	67.2075				120.137	5.79147	120.023	32.971	120.03	42.9918
123.104	4.77952								123.511	5.15524
		150.173	5.97387	150.018	26.1976	150.82	28.7004				150.47	5.95073	150.417	25.3613	150.421	30.3717
154.034	4.31545								154.042	4.85824
		180.223	7.17361	180.017	25.2698	180.02	28.61						180.017	25.2698	180.02	29.4451
184.972	4.35242								184.577	4.81177
		240.295	7.58466	240.415	22.5778	240.418	26.7531				240.576	6.4748	240.016	23.4141	239.619	27.5906
246.05	4.76051								246.455	5.01097
T2DM OGGT									T2DM IV
time	glucose	time	glucagon	time	insulin	time	insulin+-SEM		time	glucose	time	glucagon	time	insulin	time	insulin+-SEM
[min]	[mM]	[min]	[pmol/l]	[min]	[pmol/l]	[min]	[pmol/l]		[min]	[mM]	[min]	[pmol/l]	[min]	[pmol/l]	[min]	[pmol/l]
-14.6699	8.61845	-15.0992	10.1036	-15.1524	46.1065	-15.1452	56.1694		-14.6705	8.57661	-15.0949	10.4042	-15.1553	41.9136	-15.5482	53.6549
-9.46216	8.61764	-9.44745	10.2419	-9.53633	45.2505	-9.93096	54.476		-9.06216	8.57574	-10.0412	10.3113	-9.5405	39.3805	-10.3333	52.8001
0.95266	8.57419	0.36073	9.91734	0.09158	44.382	-0.70483	52.7702		0.95266	8.57419	0.06763	10.218	0.0892	41.0277	0.09635	51.0906
5.75382	8.15503								5.75382	8.15503
10.9734	8.99104			10.1243	48.5437	10.5302	55.251		10.9758	9.15841			10.1201	42.6737	10.5296	54.4125
16.1948	9.95257	15.2387	10.6328						16.2001	10.3291	14.9256	9.52303
21.0162	10.956			20.179	83.7326	20.1897	98.8269		21.0174	11.0397			20.1528	46.8354	20.5617	57.7356
26.2322	11.541								26.2322	11.541
31.8625	13.0882	30.1049	10.516	30.2367	123.114	29.8522	146.596		31.4559	12.6699	30.0738	8.31942	30.1878	54.3514	29.7968	68.6084
36.6702	13.1293								36.6708	13.1711
41.8957	14.3837			40.2718	130.63	40.692	157.463		41.8951	14.3419			40.2241	63.5446	40.6366	79.4762
47.1112	14.9268	45.256	9.52044						46.71	14.8851
51.9218	15.1771			50.3056	136.469	50.3247	163.303		51.9307	15.8048			49.8585	71.9004	49.4717	92.0273
62.3462	15.8031	60.1097	8.52494	60.3413	144.824	59.9604	173.336		61.9515	16.2216	60.3845	6.92954	60.6996	84.4453	60.7156	107.087
72.361	15.8016			70.3626	133.053	70.3817	159.887		72.3657	16.1363			70.3227	76.8683	70.3352	94.4783
		90.7204	7.32001	90.425	137.183	90.4441	164.017						90.3845	80.1602	90.4	101.963
92.7817	15.129								93.1864	15.4218
		120.15	6.69321	120.884	93.4827	120.901	116.963				120.146	6.39263	120.471	75.8739	120.056	56.588
123.198	13.1159								124.008	13.7434
		150.18	6.48254	150.954	66.5549	150.565	83.3276				150.18	6.48254	150.947	56.4921	150.938	43.9135
154.416	11.1027								154.425	11.7721
		180.227	7.49731	180.634	55.5613	180.644	68.9784						180.629	48.0142	181.023	37.1115
184.84	9.63355								185.251	10.3448
		240.598	7.97769	241.2	36.086	241.205	42.7946				240.284	6.82165	241.6	33.569	241.194	27.7003
246.109	8.11779								246.115	8.49435
normal OGGT						normal IV
time	glucose	glucagon	insulin	insulin SEM		time	glucose	glucagon	insulin	insulin SEM
[min]	[mM]	[pmol/l]	[pmol/l]	[pmol/l]		[min]	[mM]	[pmol/l]	[pmol/l]	[pmol/l]
-15	5.38544	7.42151	37.5632	7.51809		-15	5.38544	7.90711	36.7281	7.51932
-10	5.34282	7.58295	38.3822	6.68055		-10	5.38457	7.60607	38.3834	5.00917
0	5.34133	7.44338	39.1876	5.84424		0	5.38302	7.4896	39.1876	4.17658
5	5.25695					5	5.25701
10	6.13303		110.137	17.5352		10	6.09121		55.858	10.8571
15	7.0091	7.0028				15	6.92553	6.97968
20	7.96856		227.85	28.3936		20	7.8433		77.5388	9.18575
25	8.46879					25	8.46879		0	0
30	8.96915	6.49283	256.212	30.0637		30	9.72065	5.29049	91.7041	11.6922
35	9.67809					35	9.67809
40	9.42682		296.264	39.2506		40	10.1783		99.1887	12.5248
45	9.63478	5.49731				45	9.63478
50	8.88241		313.772	50.1016		50	9.38345		94.1474	14.1949
60	8.42157	5.03359	291.192	49.2665		60	8.50502	4.98734	96.6205	16.7038
70	7.50138		219.345	40.9159		70	7.54314		84.8998	14.1962
90	6.55286	4.89229	133.271	35.9079		90	6.56678		64.7963	13.3599
95	6.0786					95	6.0786
120	4.99603	5.2828	54.6827	12.5248		120	5.30913	5.79147	32.971	10.0208
125	4.77952					125	5.15524
150	4.3928	5.97387	26.1976	2.50273		150	4.90774	5.95073	25.3613	5.01041
155	4.31545					155	4.85824
180	4.34626	7.17361	25.2698	3.34027		180	4.81952		25.2698	4.17534
185	4.35242					185	4.81177
240	4.6925	7.58466	22.5778	4.17534		240	4.97777	6.4748	23.4141	4.17657
245	4.76051					245	5.01097
T2DM OGGT						T2DM IV
time	glucose	glucagon	insulin	insulin SEM		time	glucose	glucagon	insulin	insulin SEM
[min]	[mM]	[pmol/l]	[pmol/l]	[pmol/l]		[min]	[mM]	[pmol/l]	[pmol/l]	[pmol/l]
-15	8.61845	10.1036	46.1065	10.0629		-15	8.57661	10.4042	41.9136	11.7413
-10	8.61764	10.2419	45.2505	9.22554		-10	8.57574	10.3113	39.3805	13.4196
0	8.57419	9.91734	44.382	8.38821		0	8.57419	10.218	41.0277	10.0629
5	8.15503					5	8.15503
10	8.99104		48.5437	6.70733		10	9.15841		42.6737	11.7388
15	9.95257	10.6328				15	10.3291	9.52303
20	10.956		83.7326	15.0943		20	11.0397		46.8354	10.9002
25	11.541					25	11.541		0	0
30	13.0882	10.516	123.114	23.4813		30	12.6699	8.31942	54.3514	14.257
35	13.1293					35	13.1711
40	14.3837		130.63	26.8331		40	14.3419		63.5446	15.9316
45	14.9268	9.52044				45	14.8851
50	15.1771		136.469	26.8343		50	15.8048		71.9004	20.127
60	15.8031	8.52494	144.824	28.5127		60	16.2216	6.92954	84.4453	22.6414
70	15.8016		133.053	26.8343		70	16.1363		76.8683	17.61
90	15.3532	7.32001	137.183	26.8343		90	15.66		80.1602	21.8029
95	15.129					95	15.4218
120	13.4514	6.69321	93.4827	23.48		120	14.0231	6.39263	75.8739	19.2859
125	13.1159					125	13.7434
150	11.4382	6.48254	66.5549	16.7727		150	12.1007	6.48254	56.4921	12.5786
155	11.1027					155	11.7721
180	9.87841	7.49731	55.5613	13.4171		180	10.5827		48.0142	10.9027
185	9.63355					185	10.3448
240	8.37042	7.97769	36.086	6.70857		240	8.80276	6.82165	33.569	5.86876
245	8.11779					245	8.49435

## Sheet: Cobelli2010
Hormone Dose Response Curves
Cobelli2010
Glucose	mean E	mean Y	Insulin	mean E	mean Y	Glucagon	mean E	mean Y	Cpeptide	mean E	mean Y
t [min]	mg/dl	mg/dl	t [min]	pmol/l	pmol/l	t [min]	[pg/ml]	[pg/ml]	t [min]	nmol/l	nmol/l
-120	92.4457	81.1342	-120	28.5434	25.3448	-120	82.2051	83.459	-120	0.500486	0.404483
-30	94.3659	87.7685	-30	25.8372	24.2746	-30	77.4968	79.9836	-30	0.481111	0.372373
-20	93.3353	86.6142
-10	93.0713	87.4448
0	93.4937	87.5058	0	25.6138	25.1797	0	79.4936	79.541	0	0.464966	0.375254
5	93.8435	88.1166	5	34.3034	34.2203				5	0.506458	0.415254
10	97.3231	94.1687	10	40.5393	63.6915				10	0.540069	0.498305
15	112.786	113.968	15	92.0855	162.631				15	0.728828	0.848644
20	132.177	136.992	20	148.788	271.525				20	1.1211	1.39814
30	165.698	164.7	30	297.617	462.403	30	83.4038	80.678	30	1.67179	2.04966
40	181.73	167.146	40	282.904	376.271				40	1.93847	2.12661
50	188.39	158.806	50	309.766	340.241				50	2.18779	2.20237
60	187.214	148.714	60	363.896	342.925	60	79.3526	75.3333	60	2.45476	2.25525
75	178.205	136.338	75	321.443	280.281				75	2.55083	2.10695
90	166.672	126.243	90	361.535	277.617	90	77.9359	77.9672	90	2.78552	2.08458
120	138.493	106.313	120	287.454	174.447	120	80.7032	82.5082	120	2.7231	1.74051
150	115.635	92.9351	150	203.179	124.515	150	84.5	91.2951	150	2.33389	1.40763
180	102.34	85.8753	180	136.152	78.0712	180	91.8846	96.3934	180	1.94531	1.05458
210	98.1574	85.5119	210	96.7614	55.9552				210	1.61566	0.834828
240	97.1758	88.2631	240	91.4988	50.0034	240	99.4679	97.7377	240	1.46538	0.731017
260	96.9938	89.051	260	74.8034	38.9695				260	1.32455	0.671356
280	96.3508	89.9487	280	65.491	38.2881				280	1.23338	0.621695
300	96.0619	90.6022	300	66.1208	36.7831	300	98.7115	94.1148	300	1.14514	0.582034
360	94.6001	89.622	360	50.2841	28.261	360	94.0897	90.1	360	0.842345	0.434576
420	92.7687	87.3623	420	35.6566	21.4034				420	0.697241	0.376379
time	glucose	glucose SEM	insulin	insulin SEM	glucagon	glucagon SEM	Cpeptide	Cpeptide SEM
[min]	[mM]	[mM]	[pmol/l]	[pmol/l]	[pmol/l]	[pmol/l]	[nmol/l]	[nmol/l]
-120	4.50746	0.628414	25.3448	3.19862	23.9481	0.0599688	0.404483	0.0960034
-30	4.87603	0.366527	24.2746	1.56267	22.9508	0.118936	0.372373	0.108738
-20	4.8119	0.373394
-10	4.85804	0.312583
0	4.86144	0.33266	25.1797	0.434132	22.8238	0.00226667	0.375254	0.0897113
5	4.89536	0.318161	34.2203	0.0831093			0.415254	0.0912041
10	5.2316	0.175241	63.6915	23.1522			0.498305	0.0417639
15	6.33156	0.0656804	162.631	70.545			0.848644	0.119816
20	7.61066	0.26748	271.525	122.738			1.39814	0.277032
30	9.14999	0.0554272	462.403	164.787	23.1501	0.130369	2.04966	0.377862
40	9.28587	0.810231	376.271	93.367			2.12661	0.188138
50	8.82258	1.6435	340.241	30.4752			2.20237	0.0145798
60	8.26191	2.13888	342.925	20.9704	21.6165	0.192225	2.25525	0.199504
75	7.57435	2.32592	280.281	41.1614			2.10695	0.443878
90	7.01352	2.24602	277.617	83.9182	22.3722	0.00149771	2.08458	0.700941
120	5.90626	1.78781	174.447	113.006	23.6752	0.0863251	1.74051	0.982595
150	5.16306	1.26113	124.515	78.6639	26.1966	0.324984	1.40763	0.926262
180	4.77085	0.914684	78.0712	58.0804	27.6595	0.215641	1.05458	0.890734
210	4.75066	0.702528	55.9552	40.8062			0.834828	0.780828
240	4.90351	0.495149	50.0034	41.4954	28.0453	0.0827512	0.731017	0.734362
260	4.94728	0.441268	38.9695	35.834			0.671356	0.653196
280	4.99715	0.355672	38.2881	27.2029			0.621695	0.611684
300	5.03345	0.303321	36.7831	29.3378	27.0057	0.219847	0.582034	0.563105
360	4.979	0.276566	28.261	22.0231	25.8537	0.190815	0.434576	0.407769
420	4.85346	0.300355	21.4034	14.2531			0.376379	0.320862

## Sheet: Basu2009
Hormone Dose Response Curves
Basu2009
normal
time	glucose	time	glucose+-SEM	time	insulin	time	insulin+-SEM	time	glucagon	time	glucagon+-SEM
[min]	[mM]	[min]	[mM]	[min]	[pmol/l]	[min]	[pmol/l]	[min]	[pg/ml]	[min]	[pg/ml]
-30.3371	5.26984	-3.10112E+1	5.46032	-30.851	26.7982	-30.1331	47.0627	-31.7386	144.821	-31.057	151.791
-20.8989	5.26984	-2.15730E+1	5.39683
-10.7865	5.26984	-1.07865E+1	5.39683
-0.67416	5.14286	0.00000E+0	5.26984	-0.29271	26.5524	-0.99375	53.585	-0.54717	142.782	-0.55289	146.267
5.39326	5.26984	5.39326E+0	5.39683	6.11403	56.9062	4.70474	90.7012	4.28486	154.637	2.88729	161.604
10.1124	5.65079	9.43820E+0	5.84127					9.12604	160.917	8.42154	167.885
14.8315	6.53968	1.48315E+1	6.73016	16.127	235.879	16.1402	273.041	14.682	153.958	15.3602	163.018
20.2247	7.68254	1.95506E+1	7.87302	20.4186	313.547	19.7296	374.363	18.8267	162.327	19.5038	172.084
29.6629	9.52381	2.89888E+1	9.77778	30.4363	506.034	29.0427	583.747	28.5182	169.312	28.5022	179.068
39.7753	10.4127	3.97753E+1	10.6032	40.424	614.061	40.4649	728.925	38.9108	171.419	38.8822	188.841
49.2135	10.8571	4.98876E+1	11.4921	51.0887	627.489	49.6998	718.716	49.3297	157.499	48.6183	168.648
60	10.5397	5.93258E+1	11.1746	60.3441	674.711	59.6743	789.581	59.7188	161.698	60.397	170.758
74.1573	9.52381	7.55056E+1	10.0952	74.5332	607.03	74.5753	725.273	73.587	157.54	72.8757	168.688
89.6629	8.95238	8.89888E+1	9.39683	90.122	478.527	90.8615	559.601	88.8368	156.171	88.8174	168.018
120	7.80952	1.20674E+2	8.31746	120.654	403.957	120.679	474.902	118.643	153.433	118.628	162.492
150.337	6.60317	1.50337E+2	6.98413	150.446	248.312	149.763	326.02	149.814	163.938	149.107	172.299
179.326	5.77778	1.80000E+2	6.22222	179.57	210.916	179.589	264.97	179.625	158.412	179.614	165.381
210.337	5.5873	2.11011E+2	6.03175	210.113	166.751	210.835	200.529	210.08	182.853	209.369	194.002
240	5.39683	2.40674E+2	5.65079	239.934	92.1875	240.653	115.83	239.166	196.839	239.837	210.081
259.551	5.39683	2.58876E+2	5.5873	259.837	105.541	260.556	129.184	259.276	189.904	258.564	201.749
279.775	5.46032	2.79101E+2	5.5873	279.729	88.489	279.027	112.143	279.367	194.815	279.346	208.056
299.326	5.33333	2.99326E+2	5.52381	300.336	81.5665	300.343	101.837	299.471	192.061	298.754	206.694
360	5.20635	3.59326E+2	5.39683	359.31	50.6868	360.025	64.1945	359.078	190.069	359.053	205.4
T2DM
time	glucose	time	glucose+-SEM	time	insulin	time	insulin+-SEM	time	glucagon	time	glucagon+-SEM
[min]	[mM]	[min]	[mM]	[min]	[pmol/l]	[min]	[pmol/l]	[min]	[pg/ml]	[min]	[pg/ml]
-28.9888	9.07936	-30.3371	9.77778	-30.1295	57.1977	-32.2543	77.485	-31.033	137.157	-31.8358	142.405
-20.2247	9.26984	-20.8989	9.84127
-10.7865	9.07936	-10.7865	9.77778
-0.67416	9.07936	-0.67416	9.65079	-0.99375	53.585	-0.98774	70.4768	-0.53687	136.511	-2.68143	143.201
6.06742	9.20635	4.7191	9.71429	4.70233	83.9445	2.57517	97.4751	4.26999	163.696	3.46776	173.292
10.1124	9.26984	10.1124	9.96825	10.3936	100.791	8.9771	114.315	9.07915	189.489	8.23541	201.281
14.8315	10.1587	14.8315	10.7936	15.3706	107.507	13.9541	121.032	15.2962	202.043	13.0627	211.088
20.2247	11.4921	19.5506	12.1905	19.6406	124.365	20.3681	171.656	20.1522	199.263	18.6164	211.106
30.3371	13.5873	29.6629	14.4127	28.8972	174.966	28.9224	245.911	30.5414	203.462	29.018	214.638
39.7753	15.2381	40.4494	16.0635	39.5667	201.907	40.3182	316.765	38.8605	202.082	38.0404	215.367
49.2135	16.3809	49.2135	17.2698	49.5267	232.232	50.2674	316.685	49.2736	191.646	49.8718	206.315
59.3258	17.2064	60	18.0952	59.4843	255.801	58.8169	377.427	59.6971	174.938	59.6481	188.865
73.4831	18.1587	75.5056	19.0476	74.4214	292.843	74.4659	417.842	74.2549	172.872	73.5368	187.512
90.3371	17.9683	88.9888	18.8571	89.35	306.236	90.7977	380.548	88.8093	172.896	90.1909	189.666
119.326	17.9683	120.674	18.7302	119.928	360.044	120.651	397.2	119.326	159.706	119.41	170.881
150.337	16.6984	149.663	17.5238	149.073	383.458	150.517	447.635	149.828	155.576	148.592	163.286
180	15.1746	179.326	16.254	179.624	362.942	179.646	423.753	178.224	167.469	178.403	175.274
210.337	13.2698	211.011	13.9682	209.466	345.81	208.058	382.984	210.096	173.097	208.234	181.667
240	12.1905	240.674	13.1429	240.009	305.024	240.015	321.916	239.224	161.299	238.121	170.577
258.876	11.5556	260.225	12.381	259.192	291.356	259.201	315.005	259.986	180.149	259.582	188.831
279.775	11.1746	280.449	12.0635	279.084	270.926	278.379	287.824	280.077	185.06	278.31	193.789
298.652	10.6032	298.652	11.5556	299.677	226.842	298.974	247.118	299.487	182.305	299.145	191.061
360	9.5873	360.674	10.3492	359.354	175.686	360.071	192.572	359.103	174.738	359.559	185.667
normal
time	glucose	glucose SEM	insulin	insulin SEM	glucagon	glucagon SEM
[min]	[mM]	[mM]	[pmol/l]	[pmol/l]	[pmol/l]	[pmol/l]
-30	5.26984	0.19048	26.7982	20.2644	41.5556	1.99995
-20	5.26984	0.12699
-10	5.26984	0.12699
0	5.14286	0.12698	26.5524	27.0326	40.9705	0.999811
5	5.26984	0.12699	56.9062	33.795	44.3722	1.99896
10	5.65079	0.19048			46.1742	1.99929
15	6.53968	0.19048	235.879	37.1619	44.1772	2.59983
20	7.68254	0.19048	313.547	60.8162	46.5787	2.7998
30	9.52381	0.25397	506.034	77.7137	48.583	2.79947
40	10.4127	0.19047	614.061	114.864	49.1878	4.99906
50	10.8571	0.63492	627.489	91.2271	45.1935	3.19907
60	10.5397	0.63492	674.711	114.87	46.3982	2.59983
75	9.52381	0.57143	607.03	118.243	45.2051	3.19906
90	8.95238	0.44445	478.527	81.0749	44.8124	3.39935
120	7.80952	0.50794	403.957	70.9456	44.0267	2.59951
150	6.60317	0.38096	248.312	77.708	47.041	2.39922
180	5.77778	0.44444	210.916	54.0538	45.4555	1.99962
210	5.5873	0.44445	166.751	33.7779	52.4687	3.19907
240	5.39683	0.25396	92.1875	23.6428	56.4818	3.79961
260	5.39683	0.19047	105.541	23.6428	54.4918	3.39903
280	5.46032	0.12698	88.489	23.6542	55.9011	3.79928
300	5.33333	0.19048	81.5665	20.2702	55.1108	4.19888
360	5.20635	0.19048	50.6868	13.5077	54.5393	4.39917
T2DM
time	glucose	glucose SEM	insulin	insulin SEM	glucagon	glucagon SEM
[min]	[mM]	[mM]	[pmol/l]	[pmol/l]	[pmol/l]	[pmol/l]
-30	9.07936	0.69842	57.1977	20.2873	39.3563	1.50583
-20	9.26984	0.57143
-10	9.07936	0.69842
0	9.07936	0.57143	53.585	16.8918	39.1709	1.91979
5	9.20635	0.50794	83.9445	13.5306	46.9717	2.75352
10	9.26984	0.69841	100.791	13.5249	54.3726	3.38384
15	10.1587	0.63492	107.507	13.5249	57.9749	2.59551
20	11.4921	0.69842	124.365	47.2913	57.1774	3.39835
30	13.5873	0.8254	174.966	70.9455	58.3821	3.2069
40	15.2381	0.82539	201.907	114.858	57.9861	3.81215
50	16.3809	0.88889	232.232	84.4532	54.9917	4.20927
60	17.2064	0.88889	255.801	121.627	50.1975	3.99608
75	18.1587	0.88889	292.843	124.999	49.6046	4.20098
90	17.9683	0.88889	306.236	74.3125	49.6115	4.81196
120	17.9683	0.76191	360.044	37.1562	45.8267	3.20664
150	16.6984	0.8254	383.458	64.1774	44.6415	2.21244
180	15.1746	1.07937	362.942	60.8105	48.0544	2.23938
210	13.2698	0.69841	345.81	37.1734	49.6692	2.45901
240	12.1905	0.95238	305.024	16.8918	46.2837	2.6624
260	11.5556	0.82539	291.356	23.6485	51.6926	2.49137
280	11.1746	0.88889	270.926	16.8975	53.1019	2.50463
300	10.6032	0.95239	226.842	20.2759	52.3113	2.51248
360	9.5873	0.76191	175.686	16.8861	50.1401	3.13607

## Sheet: Henkel2005
Hormone Dose Response Curves
Henkel2005
normal [NGT]
time	glucose	time	glucose+-SEM	time	insulin	time	insulin+-SEM	time	glucagon	time	glucagon+-SEM
[min]	[mM]	[min]	[mM]	[min]	[pmol/l]	[min]	[pmol/l]	[min]	[pmol/ml]	[min]	[pmol/ml]
-0.00747	5.7554	0.00000E+0	5.41007	0.00639	61.2767	0.00643	45.9575	-0.00124	37.8415	-0.00128	38.4362
0.50053	7.48201	5.00534E-1	7.05995	0.50341	344.893	0.51003	319.364	0.49323	40.4268	0.48693	38.6425
2.00213	6.67626	2.00213E+0	6.3693	2.00966	452.769	1.99038	319.994	1.99054	32.9185	2.02274	31.7296
3.0032	5.90887	3.00320E+0	5.64029	3.00565	322.979	3.01915	180.006
4.01174	5.02638	4.01174E+0	4.83453	3.99529	126.804	4.00861	45.1074	4.00704	41.9716	4.00074	40.1874
5.99893	5.3717	6.01387E+0	5.10312	5.99984	58.7208	6.01304	22.9816
impaired [IGT]
time	glucose	time	glucose+-SEM	time	insulin	time	insulin+-SEM	time	glucagon	time	glucagon+-SEM
[min]	[mM]	[min]	[mM]	[min]	[pmol/l]	[min]	[pmol/l]	[min]	[pmol/ml]	[min]	[pmol/ml]
0.00747	6.06235	0.00747	6.40767	0.00631	89.3619	0.01292	66.3859	-0.00838	48.1498	-0.00192	47.6543
0.50053	7.98082	0.508	8.36451	0.5032	418.936	0.49646	487.87	0.49231	53.7087	0.49845	57.7727
2.00213	8.97842	2.00213	9.40048	2.00208	817.873	1.99505	991.488	1.99703	31.9274	1.99717	29.945
3.0032	6.86811	3.0032	7.29017	3.0047	662.555	2.99114	828.507
4.01174	5.29496	4.01174	5.71703	4.00137	292.765	4.00123	341.276	4.00012	49.1081	3.9937	49.108
6.01387	5.41007	5.99893	5.60192	6.00628	99.5747	6.00622	120
T2DM
time	glucose	time	glucose+-SEM	time	insulin	time	insulin+-SEM	time	glucagon	time	glucagon+-SEM
[min]	[mM]	[min]	[mM]	[min]	[pmol/l]	[min]	[pmol/l]	[min]	[pmol/ml]	[min]	[pmol/ml]
0.00747	9.66906	-0.00747	10.3981	-2.64583E-4	97.0187	-1.00112E-4	38.2952	-0.01438	42.1034	-0.00149	41.5089
0.50053	12.2014	0.47812	13.1607	4.97044E-1	278.508	5.03487E-1	316.808	0.49216	55.8893	0.4983	59.9533
2.00213	15.2326	1.99466	16.6523	2.00291E+0	521.702	2.00274E+0	582.979	2.00352	31.0354	1.99714	30.3415
3.01067	13.6978	3.0032	15.3477	3.00508E+0	527.235	3.02461E+0	570.648
4.01174	11.7794	3.9968	13.3141	3.99467E+0	346.379	4.00781E+0	331.066	4.00677	45.9364	4.00012	49.1081
6.01387	9.13189	6.01387	10.2062	6.00616E+0	142.979	6.01274E+0	130.216
normal [NGT]
time	glucose	glucose SEM	insulin	insulin SEM	glucagon	glucagon SEM
[min]	[mM]	[mM]	[pmol/l]	[pmol/l]	[pmol/l]	[pmol/l]
0	5.7554	0.34533	61.2767	15.3192	37.8415	0.59472
30	7.48201	0.42206	344.893	25.5292	40.4268	1.78425
120	6.67626	0.30696	452.769	132.775	32.9185	1.1889
180	5.90887	0.26858	322.979	142.973
240	5.02638	0.19185	126.804	81.6967	41.9716	1.78424
360	5.3717	0.26858	58.7208	35.7392
impaired [IGT]
time	glucose	glucose SEM	insulin	insulin SEM	glucagon	glucagon SEM
[min]	[mM]	[mM]	[pmol/l]	[pmol/l]	[pmol/l]	[pmol/l]
0	6.06235	0.34532	89.3619	22.976	48.1498	0.49549
30	7.98082	0.38369	418.936	68.9335	53.7087	4.06398
120	8.97842	0.42206	817.873	173.615	31.9274	1.98237
180	6.86811	0.42206	662.555	165.952
240	5.29496	0.42207	292.765	48.5108	49.1081	0.00011
360	5.41007	0.19185	99.5747	20.4256
T2DM
time	glucose	glucose SEM	insulin	insulin SEM	glucagon	glucagon SEM
[min]	[mM]	[mM]	[pmol/l]	[pmol/l]	[pmol/l]	[pmol/l]
0	9.66906	0.72902	97.0187	58.7235	42.1034	0.59451
30	12.2014	0.95923	278.508	38.3007	55.8893	4.06398
120	15.2326	1.41967	521.702	61.2767	31.0354	0.69394
180	13.6978	1.64988	527.235	43.4127
240	11.7794	1.53477	346.379	15.3136	45.9364	3.1717
360	9.13189	1.07434	142.979	12.7632

[truncated: 8 more sheets: Fery1993, Butler1991, Mitrakou1991, Firth1986, Levy1998, Israelian2006, Jones1998, Segel2002]
