# Supplementary material for: Quantifying the Contribution of the Liver to Glucose Homeostasis: A Detailed Kinetic Model of Human Hepatic Glucose Metabolism
Source: PLoS Comput Biol. 2012 Jun 21;8(6):e1002577. doi: 10.1371/journal.pcbi.1002577 (PMC3383054; doi:10.1371/journal.pcbi.1002577)
Supplement: Dataset S1 — Experimental data used in model building and validation. Data spreadsheets for model concentrations, the GHR dose response curves, the glycogen time courses in fasting and postprandial, HGP fluxes, and for the simulations reproducing experimental work by Cherrington and Krssak. (ZIP) [file pcbi.1002577.s001.zip › Koenig2012_glycogen.xls]

## Sheet: Human_Hepatic_Glycogen_Metabolism
Human Hepatic Glycogen Metabolism
Magnusson1992 - Increased rate of gluconeogenesis in type II diabetes mellitus
	normal					diabetes
	time [h]	c [mmol/l]	time [h]	STD [mmol/l]		time [h]	c [mmol/l]	time [h]	STD [mmol/l]
	3.90505	282.446	3.90505	343.012		3.98162	129.285	3.94334	148.503
	13.5145	163.062	13.5145	206.156		13.4763	94.9251	13.5145	110.067
	17.0368	113.561	17.0368	146.755		16.9985	71.0483	17.0368	55.3245
	19.5253	124.626	19.487	150.832		19.5253	78.619	19.4487	61.1481
	22.5115	96.6722	22.5115	119.384		22.5115	67.5541	22.4732	52.995
		normal		diabetes
	time [h]	c [mmol/l]	STD [mmol/l]	c [mmol/l]	STD [mmol/l]
	4	282.446	60.566	129.285	19.218
	13.5	163.062	43.094	94.9251	15.1419
	17	113.561	33.194	71.0483	15.7238
	19.5	124.626	26.206	78.619	17.4709
	22.5	96.6722	22.7118	67.5541	14.5591
Rothman1991 - Quantitation of hepatic glycogenolysis and gluconeogenesis in fasting humans
13C NMR measurements of liver glycogen
		P1		P2		P3		P4		P5		P6		P7
	time [h]	c [mmol/l]		c [mmol/l]		c [mmol/l]		c [mmol/l]		c [mmol/l]		c [mmol/l]		c [mmol/l]
	3.9758	369.097	3.88951	373.845	4.04596	483.752	NaN	NaN	NaN	NaN	3.88969	372.489	4.5773	354.855
	6.81345	287.032	6.55356	308.739	NaN	NaN	7.05665	388.798	7.40293	361.664	6.81015	311.455	6.98301	299.923
	9.89522	299.948	9.72079	323.013	9.61854	445.807	9.89604	293.842	10.4874	354.905	9.72299	306.731	10.0712	265.35
	13.1554	259.948	12.8064	307.435	12.8796	399.702	13.0723	241.63	NaN	NaN	12.7287	248.411	NaN	NaN
	15.9038	205.019	15.7378	165.669	15.7974	358.343	15.6468	205.017	16.4027	315.607	15.7281	237.582	14.534	200.258
	21.7464	70.0617	21.8198	160.971	21.7184	276.982	22.0807	131.801	22.0694	215.248	22.0786	147.405	NaN	NaN
	28.0852	66.7233	27.6523	101.319	27.3765	240.395	28.0791	111.499	28.2365	214.622	27.6523	101.319	27.303	150.163
	39.9951	36.2951	39.9069	55.2903	39.8212	55.2895	40.1592	89.2138	40.1567	108.21	39.9925	55.291	39.7355	55.9672
	45.6464	49.9115	45.7296	67.5513	45.6465	49.2331	45.7305	60.7671	46.5819	98.7662	45.4751	49.2317	45.7306	60.0886
	51.469	62.851	51.7255	66.2453	51.4658	86.5959	52.0709	45.8955	51.8109	68.2813	51.5544	64.887	51.5596	26.2167
	63.9771	42.6043	63.5493	39.2085	63.2936	29.7084	64.4928	29.7185	64.1416	92.8093	63.6352	37.174	63.8092	17.5011
	72.1733	238.739	70.7996	262.472	71.2358	204.131	72.4406	162.079	71.927	160.04	72.7848	150.549	71.418	123.4
Radziuk2001
13C NMR measurements of liver glycogen
	REF 88 (Ferrannini1985)		REF 103 (Taylor1996)		REF 55 (Radyiuk2001)
	time [min]	c [mM]	time [min]	c [mM]	time [min]	c [mM]
	1.59234	200.986	1.59347	200.659	1.59461	200.331
	29.6751	232.499	119.513	248.682	59.5685	201.718
	59.4327	241.062	148.735	258.229	90.3629	218.152
	89.1893	249.954	178.453	278.268	119.031	234.255
	119.492	254.584	238.493	297.691	149.327	240.852
	149.229	269.377	NaN	NaN	179.046	260.564
	179.503	282.204	NaN	NaN	208.773	277.98
	209.244	295.685	NaN	NaN	238.52	289.822
	238.976	311.79	NaN	NaN	NaN	NaN
Taylor1996
		glycogen	glycogen	glycogen +
	time [min]	c [mM]	STD [mM]	STD [mM]
	0	206.604	21.132	227.736
	120	247.358	17.359	264.717
	150	259.434	18.113	277.547
	180	279.057	19.622	298.679
	260	295.66	21.887	317.547
