# Supplementary material for: Quantifying the Contribution of the Liver to Glucose Homeostasis: A Detailed Kinetic Model of Human Hepatic Glucose Metabolism
Source: PLoS Comput Biol. 2012 Jun 21;8(6):e1002577. doi: 10.1371/journal.pcbi.1002577 (PMC3383054; doi:10.1371/journal.pcbi.1002577)
Supplement: Dataset S1 — Experimental data used in model building and validation. Data spreadsheets for model concentrations, the GHR dose response curves, the glycogen time courses in fasting and postprandial, HGP fluxes, and for the simulations reproducing experimental work by Cherrington and Krssak. (ZIP) [file pcbi.1002577.s001.zip › Koenig2012_hgp.xls]

## Sheet: HGP_Human_Glucose_Metabolism
Human Hepatic Glucose Production
Nuttal2008
normal
Method	Ref Detail	Ref	Hours	Hours	HGP	GNG	GLY	GNG/HGP [%]
		Nuttal2008			[µmol/kg/min]	[µmol/kg/min]	[µmol/kg/min]
14C-acetate	Consoli1987	18	66	66	7.56	7.39	0.34	97
13C-NMR	Rothman1991	19	42 – 64	53	8.7	8.3	0.3	96
13C-glycerol MIDA	Hellerstein1997	20	60	60	7.87	7.71	1.58	98
13C-glucose MID	Katz1998	21	40	40	9.8	9.1	1.1	92
2H2O	Chandramouli1997	22	42	42	NaN	NaN	NaN	93
2H2O	Staehr2007	23	40	40	7.93	7.13	0.8	90
14C-acetate	Consoli1987	18	14	14	12.5	3.6	9	28
14C-bicarbonate	McMahon1989	30	10 – 12	11	7.15	2.2	4.9	31
14C-bicarbonate	Woerle2006	31	12 – 14	13	8.3	2.6	5.5	31
14C-glucose	Woerle2003	32	12	12	8.8	4.5	4.3	51
13C-NMR	Rothman1991	19	22	22	12.2	7.9	4.3	64
13C-NMR	Magnusson1992	33	23	23	8.9	6.1	2.8	70
13C-glycerol MIDA	Hellerstein1997	20	11	11	12.1	5.9	6.2	49
13C-glycerol	Ackermans2001	34	10	10	11.7	4.9	6.8	41
13C-glucose MID	Katz1998	21	12	12	12.9	5.3	7.7	41
13C-glucose	Tounian1994	35	NaN	NaN	13.1	7.4	5.7	56
13C-glucose (a)	Balasubramanyam1999	36	18	18	8.5	5.9	2.6	59
13C-glucose (b)	Balasubramanyam1999	36	18	18	8.5	3.7	4.8	44
13C-glucose	Ghanaat2005	37	12	12	12.9	5.3	7.6	41
13C-glucose	Ghanaat2005	37	16	16	11.5	6.6	4.8	57
13C-glucose	Ghanaat2005	37	20	20	10	7.1	2.9	71
2H2O	Chandramouli1997	22	14	14	10.2	5.5	4.7	54
2H2O	Chandramouli1997	22	22	22	8.6	5.5	3.1	64
2H2O	Chen1999	38	16	16	10	5.5	4.5	55
2H2O	Chen1999	38	20	20	9	5.4	3.6	60
2H2O	Chen1999	38	24	24	8.5	5.2	3.3	61
2H2O	Bisschop2000	39	10	10	11.4	5.5	5.9	48
2H2O	Boden2002	27	16	16	12.2	6.7	5.5	55
2H2O	Gastaldelli2001	26	15	15	12.4	5.6	6.7	45
2H2O	Ackermans2001	40	10	10	12.2	7.4	3.8	60
2H2O	Wajngot2001	41	11	11	10.4	5.8	4.65	55
2H2O	Boden2001	42	16	16	9.8	5	4.8	51
2H2O	Basu2004	43	15	15	17.7	12.7	5	71
2H2O	Thien2004	44	16	16	17.5	8.9	8.2	51
2H2O	Chevalier2006	45	17	17	11.9	4.6	7.3	38
T2DM
Method	Ref Detail	Ref	Hours	Hours	HGP	GNG	GLY	GNG/HGP [%]
		Nuttal2008			[µmol/kg/min]	[µmol/kg/min]	[µmol/kg/min]
14C-acetate	Consoli1989	121	14	14	22.7	12.7	10	56
14C-bicarbonate	Woerle2006	31	12 – 14	13	10.8	3.8	7	35
13C-NMR	Magnusson1992	33	23	23	11.1	9.8	1.3	88
2H2O	Gastaldelli2001	26	15	15	16.7	10.8	5.9	65
2H2O	Wajngot2001	41	17	17	10.4	6.9	3.1	66
2H2O	Wajngot2001	41	22	22	7.6	5.7	1.9	69
2H2O Moderate DM, Glucose < 10 mM	Boden2001	42	16	16	8.6	4.8	3.8	56
2H2O Severe DM, Glucose > 10 mM	Boden2001	42	16	16	12.6	8.5	4.1	65
2H2O mild diabetes	Basu2004	43	NaN	NaN	17.7	11.9	5.8	67
2H2O severe diabetes	Basu2004	43	NaN	NaN	24.1	15.7	8.3	65
2H2O	Gastaldelli2006	123	15	15	16.7	11.2	5.5	67
2H2O	Gastaldelli2001	26	16	16	15.2	9.4	5.8	62
