# Supplementary material for: Quantifying the Contribution of the Liver to Glucose Homeostasis: A Detailed Kinetic Model of Human Hepatic Glucose Metabolism
Source: PLoS Comput Biol. 2012 Jun 21;8(6):e1002577. doi: 10.1371/journal.pcbi.1002577 (PMC3383054; doi:10.1371/journal.pcbi.1002577)
Supplement: Dataset S1 — Experimental data used in model building and validation. Data spreadsheets for model concentrations, the GHR dose response curves, the glycogen time courses in fasting and postprandial, HGP fluxes, and for the simulations reproducing experimental work by Cherrington and Krssak. (ZIP) [file pcbi.1002577.s001.zip › Koenig2012_Krssak2004.xls]

## Sheet: Krssak2004
Krssak2004
Alterations in postprandial hepatic glycogen metabolism in type 2 diabetes
	Mixed Meal Test (normal)
time	glucose	glucose + SEM	time	FFA	FFA + SEM	time	insulin	insulin + SEM	time	glucagon	glucagon + SEM	time	glycogen	glycogen + SEM	time	EGP	EGP + SEM		Net Glycogen Synthesis		rate	rate + SEM		Net Glycogen Synthesis		rate	rate + SEM	SEM
[min]	[mg/dl]	[mg/dl]	[min]	[µmol/L]	[µmol/L]	[min]	[µU/ml]	[µU/ml]	[min]	[pg/ml]	[pg/ml]	[min]	[mmol/L]	[mmol/L]	[min]	[mg/kg/min]	[mg/kg/min]				[mg/kg/min]	[mg/kg/min]				[µmol/kg/min]	[µmol/kg/min]	[µmol/kg/min]
-26.6149	82.237	88.3533	-5.47943	538.624	586.747	-1.10822	4.76169	10.7632	-16.821	77.3519	81.5493	-27.1733	272.469	288.509	-31.4118	1.71264	1.79885		meal (normal)		1.35214	1.39749			meal (normal)	7.51189	7.76383	0.251944
-10.6741	82.3093	88.4255	39.4274	482.49	533.444	43.2803	60.6826	72.2206	29.8027	90.9748	95.1714	-12.4639	273.775	289.382	-21.0882	1.71839	1.8046		meal (T2DM)		0.74216	0.78182			meal (T2DM)	4.12311	4.34344	0.220333
6.2629	82.386	88.4932	69.6435	230.916	267.709	73.9118	92.5804	109.195	58.835	81.6186	86.5586	74.0533	267.741	277.279	-9.97059	1.71839	1.79885		clamp (normal)		0.90013	1.07414			clamp (normal)	5.00072	5.96744	0.966722
18.2001	88.5564	94.65	129.627	73.0523	98.5344	133.693	92.2211	111.607	119.756	71.7977	75.9961	88.65	284.654	296.359	-0.44118	1.71839	1.79885		clamp (T2DM)		0.43161	0.53602			clamp (T2DM)	2.39783	2.97789	0.580056
34.0416	121.656	130.214	190.442	42.5573	68.0185	193.567	80.3237	96.0155	179.49	74.8153	79.5066	101.482	291.162	304.602	3.52941	1.25862	1.38506
44.9567	136.385	142.496	252.172	74.3368	91.318	253.815	21.351	25.0431	239.172	81.2897	85.2403	119.777	305.476	323.683	13.8529	0.6954	0.83333		Net Glycogenolysis					Net Glycogenolysis
63.8569	146.256	153.591	312.74	233.464	270.246	313.681	10.3766	15.4534	300.737	95.1732	98.8768	193.268	319.812	331.951	28.1471	0.56897	0.64368		meal (normal)		0.73244	0.78913			meal (normal)	4.06911	4.38406	0.314944
83.7056	172.035	176.919	373.209	469.007	522.76	375.477	7.25153	11.4069	360.603	89.302	93.0047	206.084	328.488	341.928	38.4706	0.67816	0.74138		meal (T2DM)		0.34405	0.38373			meal (T2DM)	1.91139	2.13183	0.220444
95.6575	173.312	180.634	432.748	653.596	707.359	435.262	6.43066	10.1228	421.424	86.1477	84.1706	218.926	333.695	346.267	59.1176	0.71264	0.7931		clamp (normal)		0.21857	0.32297			clamp (normal)	1.21428	1.79428	0.58
104.617	175.799	185.59	492.54	642.902	708.007	494.033	7.91571	11.1481	481.257	82.4987	80.2747	231.824	331.099	338.036	78.9706	0.66092	0.77011		clamp (T2DM)		0.20248	0.27788			clamp (T2DM)	1.12489	1.54378	0.418889
124.598	157.541	170.992										310.843	344.137	354.976	94.8529	0.64368	0.74138
155.535	140.555	158.9										323.788	335.038	348.91	120.265	0.7931	0.89655
183.493	119.887	137.017										338.585	324.206	338.945	171.088	0.57471	0.66092
216.463	89.4546	102.91										347.854	314.672	332.88	240.176	0.70115	0.75287
246.374	82.2506	93.2507										428.88	304.733	319.906	260.029	0.72414	0.81034
265.318	77.4434	83.5686										439.997	293.899	305.173	270.353	0.73563	0.82759
285.252	75.0872	79.9801										456.518	299.108	311.247	310.059	1.1092	1.20115
306.181	72.7355	78.8517										465.755	293.91	307.35	371.206	1.18391	1.26437
328.096	74.058	80.1652										860.005	222.102	243.775	420.441	1.21839	1.32184
346.026	75.3625	81.4832										865.594	212.567	230.777	480.794	1.22414	1.31609
367.922	82.8013	87.6942										882.115	217.776	231.65
396.815	82.9322	90.2626										896.912	206.944	221.684
425.704	84.2863	91.6258
457.57	89.3237	94.2167
487.459	89.4591	94.3521
	Mixed Meal Test (T2DM)
time	glucose	glucose + SEM	time	FFA	FFA + SEM	time	insulin	insulin + SEM	time	glucagon	glucagon + SEM	time	glycogen	glycogen + SEM	time	EGP	EGP + SEM
[min]	[mg/dl]	[mg/dl]	[min]	[µmol/L]	[µmol/L]	[min]	[µU/ml]	[µU/ml]	[min]	[pg/ml]	[pg/ml]	[min]	[mmol/L]	[mmol/L]	[min]	[mg/kg/min]	[mg/kg/min]
-25.8208	149.52	161.748	-7.63378	663.131	722.596	-2.14863	10.2983	5.68644	-16.8578	79.821	82.537	-34.2131	228.246	236.484	-33	1.97701	2.04023
-11.869	148.36	160.601	39.262	609.848	652.312	43.556	26.0684	22.836	28.5527	108.011	111.469	-21.3247	226.951	235.189	-22.6765	1.97701	2.04023
5.08646	142.32	154.539	71.3788	429.05	474.344	73.364	36.273	29.3518	59.4379	108.039	111.743	74.3919	220.92	231.323	-12.3529	1.97701	2.04023
14.0458	144.807	157.035	128.414	240.023	271.176	132.146	36.3734	31.2984	117.484	90.5611	93.5259	85.3432	233.063	243.036	-2.82353	1.97701	2.04023
20.0015	152.174	164.402	188.287	167.065	138.773	192.898	39.2465	32.3253	177.233	92.5911	97.0364	98.169	240.438	255.177	3.52941	1.59195	1.72414
33.843	187.711	198.72	252.017	193.205	162.073	253.808	22.274	16.7374	237.139	84.0039	86.2279	111.12	230.472	240.011	12.2647	1.10345	1.35632
42.7435	209.77	220.779	310.582	360.802	411.756	312.626	17.7593	12.2193	298.847	88.2578	91.2217	190.124	245.678	254.782	28.1471	0.82759	1.08046
63.5334	253.902	263.692	371.257	437.854	528.399	374.433	13.2496	8.17287	359.665	85.3505	88.0674	204.771	255.655	268.228	37.6765	0.95402	1.14368
83.3711	283.35	295.578	430.766	645.085	710.179	434.226	11.5057	7.35371	420.384	89.1097	91.577	215.769	261.295	275.169	58.3235	1.06897	1.24138
92.3157	290.73	300.525	491.448	716.476	798.552	494.011	10.6849	6.53285	479.213	85.9536	88.4237	232.312	263.469	273.442	78.1765	0.95402	1.1092
102.238	304.231	315.24										309.505	274.772	289.512	94.0588	0.91954	1.06322
122.142	311.66	332.464										322.334	281.713	298.622	118.676	1.22414	1.52874
152.053	304.456	326.484										337.09	276.517	292.558	169.5	0.90805	1.1092
181.964	297.252	321.731										351.884	266.118	283.894	239.382	0.62069	0.54598
212.967	258.248	277.829										425.658	241.437	258.778	260.029	0.6092	0.47126
243.911	238.816	255.951										438.452	253.147	267.889	269.559	0.60345	0.41954
263.903	216.888	236.474										451.368	247.95	264.426	308.471	0.96552	0.82759
283.88	199.853	226.765										466.122	243.187	257.929	372	1.06897	0.93678
304.803	199.948	217.078										843.44	222.963	235.537	421.235	1.0977	0.97701
324.787	180.467	197.601										859.977	226.004	244.21	480	1.13218	0.95402
345.732	173.222	190.352										867.402	216.903	231.21
365.658	173.312	189.223										885.81	215.61	231.649
395.583	161.215	185.684
426.461	163.802	184.601
456.368	157.821	171.276
486.246	161.626	173.854
	Clamp Test (normal)
time	glucose	glucose + SEM	time	FFA	FFA + SEM	time	insulin	insulin + SEM	time	glucagon	glucagon + SEM	time	glycogen	glycogen + SEM	time	EGP	EGP + SEM
[min]	[mg/dl]	[mg/dl]	[min]	[µmol/L]	[µmol/L]	[min]	[µU/ml]	[µU/ml]	[min]	[pg/ml]	[pg/ml]	[min]	[mmol/L]	[mmol/L]	[min]	[mg/kg/min]	[mg/kg/min]
-57.1894	99.7725		-10.7789	352.838	413.383	-10.7273	4.69143	8.83259	-15.0212	84.9531	77.3462	-11.3164	232.092	243.057	-12.2943	1.8002	1.85276
-37.2253	98.5955		5.2062	319.933	361.212	3.911	5.17027	9.31227	-0.34973	78.5827	68.5219	77.118	252.919	260.376	-2.47617	1.80036	1.85291
-26.5783	98.6324		33.901	138.5	193.546	35.0203	67.3275	71.9279	30.3253	65.5975	57.7453	83.8988	253.374	258.637	29.9362	0.17122	0.39318
-10.608	98.6877		63.8749	72.6738	102.959	62.2833	74.7244	78.8664	59.6191	62.6727	57.2735	90.0573	257.338	264.793	59.3815	0.23595	0.40535
-5.95117	99.9499		123.124	15.3284	42.8411	122.866	64.2189	71.1191	118.855	60.2591	53.1431	96.5273	259.545	267.001	74.6848	0.02007	0.13104
-1.95366	94.9792		184.345	13.0441	29.5579	181.419	66.1342	72.1159	180.081	59.0739	51.2198	102.382	261.315	267.893	89.936	0.17219	0.33573
3.36734	97.4899		244.238	5.24513	21.7538	241.303	68.0513	74.9524	240.636	58.8697	50.035	109.466	265.279	271.419	104.687	0.00304	0.1958
5.31936	142.357		304.793	2.95579	24.969	301.194	67.2076	72.7274	300.551	53.7572	45.4137	115.941	263.102	272.751	119.966	-0.0376	0.10842
9.28243	172.278											123.644	266.19	276.716	135.243	-0.0724	0.0678
10.6035	182.251											130.42	270.154	277.61	152.157	-0.10718	-0.01374
15.2627	181.021											135.657	271.483	279.376	166.337	-0.09526	0.10916
19.2664	169.82														179.969	-0.06	0.10939
24.5886	171.085														195.21	0.16221	0.27904
28.5738	178.575														209.944	0.11572	0.34352
33.8862	189.809														224.689	-0.01254	0.17437
38.5467	187.333														240.489	0.12206	0.20966
43.8701	187.351														254.126	0.11644	0.23912
50.5195	192.359														269.404	0.0758	0.216
53.1862	187.383														284.679	0.05853	0.22209
58.5195	177.433														300.474	0.22233	0.36836
63.8491	171.221
67.8466	166.25
73.1688	167.514
77.817	177.5
83.8133	170.044
89.1417	165.078
96.459	167.595
99.7787	175.083
103.768	178.836
108.421	183.836
114.401	192.58
118.399	187.609
122.395	183.885
127.724	177.672
133.049	176.445
135.707	180.192
142.366	175.231
148.357	174.005
153.682	171.532
157.012	169.051
161.01	164.08
166.332	165.345
171.654	166.609
178.306	169.125
183.619	179.112
190.944	174.153
196.27	171.679
202.919	176.686
208.242	177.951
214.91	164.267
218.232	169.263
224.885	170.532
230.871	173.045
234.198	173.056
237.513	185.529
243.5	188.042
250.158	184.327
255.487	178.115
258.816	176.88
264.81	171.916
270.128	176.919
275.443	185.66
280.766	185.679
284.095	184.444
288.753	184.46
292.741	189.459
299.4	184.497
306.045	193.243
	Clamp Test (T2DM)
time	glucose	glucose + SEM	time	FFA	FFA + SEM	time	insulin	insulin + SEM	time	glucagon	glucagon + SEM	time	glycogen	glycogen + SEM	time	EGP	EGP + SEM
[min]	[mg/dl]	[mg/dl]	[min]	[µmol/L]	[µmol/L]	[min]	[µU/ml]	[µU/ml]	[min]	[pg/ml]	[pg/ml]	[min]	[mmol/L]	[mmol/L]	[min]	[mg/kg/min]	[mg/kg/min]
-57.2042	114.726		-11.4395	341.824	251.003	-12.0889	16.1929	19.8731	-15.7199	91.5784	95.9955	-9.45124	218.939	229.027	-12.9199	2.36678	2.46024
-37.9005	108.562		3.89132	284.143	226.349	3.23573	8.85045	11.6112	-1.71135	84.7168	89.3811	66.9716	232.282	227.457	-2.55633	2.36695	2.43118
-27.919	108.597		33.2343	141.247	99.9678	33.6746	72.8474	67.3267	28.9686	70.75	74.9231	74.6802	229.669	223.528	30.3585	1.04155	1.35696
-12.619	113.634		63.8725	78.1784	50.6605	62.95	74.2652	67.8242	59.6019	66.1083	69.7892	80.5321	233.192	228.368	59.8063	1.08875	1.29903
-7.95977	112.404		123.109	48.3559	15.3335	121.533	65.1374	56.856	118.185	61.2403	67.8655	87.6164	237.156	232.332	74.5972	0.63923	0.98386
-1.97334	114.917		183.669	37.8097	7.53447	181.404	71.6558	61.9931	179.397	62.7544	67.6619	93.7813	237.171	230.155	89.8401	0.84976	1.04835
2.01926	114.931		244.228	27.2635	2.49284	241.301	68.9716	62.9907	240.631	59.8513	66.7215	101.485	238.067	230.612	105.161	0.51122	0.66308
7.28367	174.763		305.448	27.7315	0.2035	300.526	68.127	62.1462	299.181	61.609	67.744	107.957	238.961	233.259	119.894	0.47057	0.68085
11.9368	179.764											114.431	238.536	231.082	135.675	0.73368	0.83881
11.9282	188.487											119.049	241.618	235.041	149.88	0.57036	0.68135
17.9134	192.246											125.523	240.757	234.179	165.133	0.71079	0.9386
23.917	177.313											132.3	243.843	239.019	179.916	0.31384	0.45986
32.5738	171.112														194.645	0.30239	0.45427
36.5639	173.618														209.369	0.326	0.53044
41.8824	178.621														224.618	0.48979	0.69423
51.1887	188.623														239.881	0.56014	0.78209
56.5134	187.395														254.609	0.55453	0.77064
62.4998	189.908														269.843	0.82931	0.99871
67.1553	192.416														285.163	0.49662	0.7361
73.1492	187.452														300.43	0.53775	0.69546
75.8072	191.2
82.4652	187.485
87.1232	187.501
93.1072	192.506
97.7628	195.014
102.418	197.523
107.745	193.803
112.41	187.588
117.06	195.081
123.048	196.348
126.385	186.391
132.385	175.196
139.034	180.204
147.019	180.231
153.679	175.27
162.332	172.808
165.659	172.819
172.313	172.842
184.289	175.376
190.943	175.399
195.603	172.923
202.254	176.684
208.907	177.953
213.558	185.446
219.547	185.467
225.534	186.734
230.857	187.998
242.834	188.04
247.491	189.302
255.476	189.33
260.799	190.594
265.455	191.856
270.117	188.134
274.782	180.674
281.439	178.204
282.757	191.916
292.087	176.995
301.406	174.535
306.058	180.782
Converted Units
	Mixed Meal Test (normal)
time	glucose	glucose SEM	time	FFA	FFA + SEM	time	insulin	insulin SEM	time	glucagon	glucagon + SEM	time	glycogen	glycogen SEM	time	EGP	EGP SEM
[min]	[mM]	[mM]	[min]	[µmol/L]	[µmol/L]	[min]	[pmol/L]	[pmol/L]	[min]	[pmol/L]	[pmol/L]	[min]	[mmol/L]	[mmol/L]	[min]	[µmol/kg/min]	[µmol/kg/min]
-26.6149	4.56872	0.339789	-5.47943	538.624	48.1236	-1.10822	33.0699	41.6804	-16.821	22.1957	1.20444	-27.1733	272.469	16.0397	-31.4118	9.51467	0.478944
-10.6741	4.57274	0.339789	39.4274	482.49	50.9538	43.2803	421.441	80.1318	29.8027	26.1047	1.20418	-12.4639	273.775	15.6062	-21.0882	9.54661	0.478944
6.2629	4.577	0.339288	69.6435	230.916	36.7925	73.9118	642.971	115.39	58.835	23.42	1.41752	74.0533	267.741	9.5383	-9.97059	9.54661	0.447
18.2001	4.9198	0.338536	129.627	73.0523	25.4822	133.693	640.476	134.633	119.756	20.6019	1.2047	88.65	284.654	11.7045	-0.44118	9.54661	0.447
34.0416	6.75867	0.475454	190.442	42.5573	25.4612	193.567	557.848	108.979	179.49	21.4678	1.34614	101.482	291.162	13.4393	3.52941	6.99233	0.702444
44.9567	7.57693	0.339538	252.172	74.3368	16.9811	253.815	148.282	25.6422	239.172	23.3256	1.1336	119.777	305.476	18.2073	13.8529	3.86333	0.766278
63.8569	8.12535	0.407496	312.74	233.464	36.782	313.681	72.0655	35.258	300.737	27.3094	1.06275	193.268	319.812	12.1387	28.1471	3.16094	0.415056
83.7056	9.55748	0.271331	373.209	469.007	53.7527	375.477	50.3619	28.8593	360.603	25.6247	1.06248	206.084	328.488	13.44	38.4706	3.76756	0.351222
95.6575	9.62845	0.406744	432.748	653.596	53.7631	435.262	44.6609	25.6423	421.424	24.7196	0.567317	218.926	333.695	12.5715	59.1176	3.95911	0.447
104.617	9.76662	0.543914	492.54	642.902	65.1048	494.033	54.9746	22.4487	481.257	23.6725	0.638169	231.824	331.099	6.93643	78.9706	3.67178	0.606611
124.598	8.75227	0.747286										310.843	344.137	10.8389	94.8529	3.576	0.542778
155.535	7.80863	1.01912										323.788	335.038	13.8721	120.265	4.40611	0.574722
183.493	6.66037	0.951661										338.585	324.206	14.7399	171.088	3.19283	0.478944
216.463	4.9697	0.747537										347.854	314.672	18.2081	240.176	3.89528	0.287333
246.374	4.56948	0.611119										428.88	304.733	15.1734	260.029	4.023	0.478889
265.318	4.30241	0.340291										439.997	293.899	11.2731	270.353	4.08683	0.510889
285.252	4.17151	0.271832										456.518	299.108	12.1387	310.059	6.16222	0.510833
306.181	4.04086	0.339789										465.755	293.91	13.4401	371.206	6.57728	0.447
328.096	4.11433	0.339288										860.005	222.102	21.6726	420.441	6.76883	0.574722
346.026	4.18681	0.34004										865.594	212.567	18.2103	480.794	6.80078	0.510833
367.922	4.60007	0.271832										882.115	217.776	13.8736
396.815	4.60734	0.407246										896.912	206.944	14.7399
425.704	4.68257	0.407747
457.57	4.96243	0.271831
487.459	4.96995	0.271832
	Mixed Meal Test (T2DM)
time	glucose	glucose SEM	time	FFA	FFA + SEM	time	insulin	insulin SEM	time	glucagon	glucagon + SEM	time	glycogen	glycogen SEM	time	EGP	EGP SEM
[min]	[mM]	[mM]	[min]	[µmol/L]	[µmol/L]	[min]	[pmol/L]	[pmol/L]	[min]	[pmol/L]	[pmol/L]	[min]	[mmol/L]	[mmol/L]	[min]	[µmol/kg/min]	[µmol/kg/min]
-25.8208	8.30666	0.679328	-7.63378	663.131	59.4653	-2.14863	71.5214	32.0291	-16.8578	22.9042	0.779346	-34.2131	228.246	8.23773	-33	10.9834	0.351222
-11.869	8.24221	0.68008	39.262	609.848	42.4633	43.556	181.045	22.4487	28.5527	30.993	0.992419	-21.3247	226.951	8.23848	-22.6765	10.9834	0.351222
5.08646	7.90669	0.678826	71.3788	429.05	45.2935	73.364	251.916	48.0673	59.4379	31.0011	1.06274	74.3919	220.92	10.4032	-12.3529	10.9834	0.351222
14.0458	8.04486	0.679328	128.414	240.023	31.153	132.146	252.614	35.2462	117.484	25.986	0.850717	85.3432	233.063	9.97331	-2.82353	10.9834	0.351222
20.0015	8.45411	0.679328	188.287	167.065	28.2914	192.898	272.567	48.0672	177.233	26.5685	1.27555	98.169	240.438	14.7391	3.52941	8.84417	0.734389
33.843	10.4284	0.611621	252.017	193.205	31.1321	253.808	154.693	38.4515	237.139	24.1044	0.638166	111.12	230.472	9.53831	12.2647	6.13028	1.40483
42.7435	11.6539	0.611621	310.582	360.802	50.9538	312.626	123.338	38.4752	298.847	25.3251	0.850459	190.124	245.678	9.10479	28.1471	4.59772	1.40483
63.5334	14.1056	0.543914	371.257	437.854	90.5451	374.433	92.0186	35.258	359.665	24.4908	0.779607	204.771	255.655	12.573	37.6765	5.30011	1.05367
83.3711	15.7416	0.679328	430.766	645.085	65.0944	434.226	79.9072	28.8356	420.384	25.5695	0.707974	215.769	261.295	13.8743	58.3235	5.93872	0.957833
92.3157	16.1517	0.544164	491.448	716.476	82.0754	494.011	74.2063	28.8356	479.213	24.6639	0.70876	232.312	263.469	9.97259	78.1765	5.30011	0.862111
102.238	16.9017	0.611622										309.505	274.772	14.7406	94.0588	5.10856	0.798222
122.142	17.3145	1.15579										322.334	281.713	16.909	118.676	6.80078	1.69222
152.053	16.9142	1.22374										337.09	276.517	16.0412	169.5	5.04472	1.1175
181.964	16.514	1.35991										351.884	266.118	17.7753	239.382	3.44828	0.415056
212.967	14.3471	1.08783										425.658	241.437	17.341	260.029	3.38444	0.766333
243.911	13.2676	0.951912										438.452	253.147	14.7414	269.559	3.3525	1.02172
263.903	12.0494	1.08808										451.368	247.95	16.4755	308.471	5.364	0.766278
283.88	11.103	1.49507										466.122	243.187	14.7414	372	5.93872	0.734389
304.803	11.1082	0.951661										843.44	222.963	12.5745	421.235	6.09833	0.6705
324.787	10.0259	0.951911										859.977	226.004	18.2059	480	6.28989	0.989778
345.732	9.62344	0.951661										867.402	216.903	14.3071
365.658	9.62845	0.883953										885.81	215.61	16.039
395.583	8.9564	1.35941
426.461	9.10008	1.15553
456.368	8.76782	0.747537
486.246	8.97921	0.679328
	Clamp Test (normal)
time	glucose	glucose SEM	time	FFA	FFA + SEM	time	insulin	insulin SEM	time	glucagon	glucagon + SEM	time	glycogen	glycogen SEM	time	EGP	EGP SEM
[min]	[mM]	[mM]	[min]	[µmol/L]	[µmol/L]	[min]	[pmol/L]	[pmol/L]	[min]	[pmol/L]	[pmol/L]	[min]	[mmol/L]	[mmol/L]	[min]	[µmol/kg/min]	[µmol/kg/min]
-57.1894	5.54292	0	-10.7789	352.838	60.5454	-10.7273	32.582	28.7604	-15.0212	24.3768	2.18275	-11.3164	232.092	10.9655	-12.2943	10.0011	0.292
-37.2253	5.47753	0	5.2062	319.933	41.2793	3.911	35.9075	28.7662	-0.34973	22.5488	2.8869	77.118	252.919	7.45678	-2.47617	10.002	0.291944
-26.5783	5.47958	0	33.901	138.5	55.0459	35.0203	467.59	31.9501	30.3253	18.8228	2.25316	83.8988	253.374	5.26308	29.9362	0.951222	1.23311
-10.608	5.48265	0	63.8749	72.6738	30.2854	62.2833	518.961	28.7662	59.6191	17.9836	1.54927	90.0573	257.338	7.45526	59.3815	1.31083	0.941111
-5.95117	5.55277	0	123.124	15.3284	27.5128	122.866	446	47.922	118.855	17.291	2.04191	96.5273	259.545	7.45602	74.6848	0.1115	0.6165
-1.95366	5.27662	0	184.345	13.0441	16.5138	181.419	459.302	41.5426	180.081	16.9509	2.25368	102.382	261.315	6.57809	89.936	0.956611	0.908556
3.36734	5.41611	0	244.238	5.24513	16.5087	241.303	472.616	47.9279	240.636	16.8923	2.53508	109.466	265.279	6.14026	104.687	0.0168889	1.07089
5.31936	7.90873	0	304.793	2.95579	22.0133	301.194	466.757	38.3351	300.551	15.4253	2.39412	115.941	263.102	9.64899	119.966	-0.208889	0.811222
9.28243	9.57099	0										123.644	266.19	10.5254	135.243	-0.402222	0.778889
10.6035	10.1251	0										130.42	270.154	7.45529	152.157	-0.595444	0.519111
15.2627	10.0567	0										135.657	271.483	7.89239	166.337	-0.529222	1.13567
19.2664	9.43445	0													179.969	-0.333333	0.941056
24.5886	9.50471	0													195.21	0.901167	0.649056
28.5738	9.92085	0													209.944	0.642889	1.26556
33.8862	10.5449	0													224.689	-0.0696667	1.03839
38.5467	10.4074	0													240.489	0.678111	0.486667
43.8701	10.4084	0													254.126	0.646889	0.681556
50.5195	10.6866	0													269.404	0.421111	0.778889
53.1862	10.4102	0													284.679	0.325167	0.908667
58.5195	9.85738	0													300.474	1.23517	0.811278
63.8491	9.51226	0
67.8466	9.23611	0
73.1688	9.30636	0
77.817	9.86109	0
83.8133	9.44687	0
89.1417	9.17097	0
96.459	9.31084	0
99.7787	9.72685	0
103.768	9.93531	0
108.421	10.2131	0
114.401	10.6989	0
118.399	10.4227	0
122.395	10.2158	0
127.724	9.87068	0
133.049	9.80248	0
135.707	10.0107	0
142.366	9.73504	0
148.357	9.66696	0
153.682	9.52953	0
157.012	9.39171	0
161.01	9.11557	0
166.332	9.18582	0
171.654	9.25607	0
178.306	9.39581	0
183.619	9.95066	0
190.944	9.67516	0
196.27	9.53772	0
202.919	9.81592	0
208.242	9.88617	0
214.91	9.12593	0
218.232	9.40349	0
224.885	9.474	0
230.871	9.6136	0
234.198	9.61424	0
237.513	10.3072	0
243.5	10.4468	0
250.158	10.2404	0
255.487	9.89525	0
258.816	9.82666	0
264.81	9.5509	0
270.128	9.82884	0
275.443	10.3145	0
280.766	10.3155	0
284.095	10.2469	0
288.753	10.2478	0
292.741	10.5255	0
299.4	10.2498	0
306.045	10.7357	0
	Clamp Test (T2DM)
time	glucose	glucose SEM	time	FFA	FFA + SEM	time	insulin	insulin SEM	time	glucagon	glucagon + SEM	time	glycogen	glycogen SEM	time	EGP	EGP SEM
[min]	[mM]	[mM]	[min]	[µmol/L]	[µmol/L]	[min]	[pmol/L]	[pmol/L]	[min]	[pmol/L]	[pmol/L]	[min]	[mmol/L]	[mmol/L]	[min]	[µmol/kg/min]	[µmol/kg/min]
-57.2042	6.37367	0	-11.4395	341.824	90.8206	-12.0889	112.46	25.5588	-15.7199	26.2779	1.26748	-9.45124	218.939	10.0883	-12.9199	13.1488	0.519222
-37.9005	6.03123	0	3.89132	284.143	57.7931	3.23573	61.4664	19.1735	-1.71135	24.309	1.33841	66.9716	232.282	4.82449	-2.55633	13.1497	0.356833
-27.919	6.03315	0	33.2343	141.247	41.2793	33.6746	505.925	38.3411	28.9686	20.3013	1.19745	74.6802	229.669	6.14026	30.3585	5.78639	1.75228
-12.619	6.31301	0	63.8725	78.1784	27.5179	62.95	515.772	44.7323	59.6019	18.9694	1.05623	80.5321	233.192	4.82375	59.8063	6.04861	1.16822
-7.95977	6.24468	0	123.109	48.3559	33.0224	121.533	452.38	57.5147	118.185	17.5725	1.90108	87.6164	237.156	4.82374	74.5972	3.55128	1.91461
-1.97334	6.38429	0	183.669	37.8097	30.2752	181.404	497.649	67.1073	179.397	18.007	1.40818	93.7813	237.171	7.01594	89.8401	4.72089	1.10328
2.01926	6.38505	0	244.228	27.2635	24.7706	241.301	479.007	41.5367	240.631	17.174	1.97137	101.485	238.067	7.45453	105.161	2.84011	0.843667
7.28367	9.70907	0	305.448	27.7315	27.528	300.526	473.142	41.5367	299.181	17.6783	1.76038	107.957	238.961	5.70167	119.894	2.61428	1.16822
11.9368	9.98688	0										114.431	238.536	7.45455	135.675	4.076	0.584056
11.9282	10.4715	0										119.049	241.618	6.57737	149.88	3.16867	0.616611
17.9134	10.6803	0										125.523	240.757	6.5781	165.133	3.94883	1.26561
23.917	9.85072	0										132.3	243.843	4.8245	179.916	1.74356	0.811222
32.5738	9.50624	0													194.645	1.67994	0.843778
36.5639	9.64547	0													209.369	1.81111	1.13578
41.8824	9.92341	0													224.618	2.72106	1.13578
51.1887	10.479	0													239.881	3.11189	1.23306
56.5134	10.4108	0													254.609	3.08072	1.20061
62.4998	10.5504	0													269.843	4.60728	0.941111
67.1553	10.6898	0													285.163	2.759	1.33044
73.1492	10.414	0													300.43	2.9875	0.876167
75.8072	10.6222	0
82.4652	10.4158	0
87.1232	10.4167	0
93.1072	10.6948	0
97.7628	10.8341	0
102.418	10.9735	0
107.745	10.7668	0
112.41	10.4216	0
117.06	10.8378	0
123.048	10.9082	0
126.385	10.355	0
132.385	9.73312	0
139.034	10.0113	0
147.019	10.0129	0
153.679	9.73722	0
162.332	9.60042	0
165.659	9.60106	0
172.313	9.60234	0
184.289	9.7431	0
190.943	9.74438	0
195.603	9.60682	0
202.254	9.81579	0
208.907	9.8863	0
213.558	10.3026	0
219.547	10.3037	0
225.534	10.3741	0
230.857	10.4444	0
242.834	10.4467	0
247.491	10.5168	0
255.476	10.5183	0
260.799	10.5886	0
265.455	10.6587	0
270.117	10.4519	0
274.782	10.0374	0
281.439	9.90024	0
282.757	10.662	0
292.087	9.83306	0
301.406	9.6964	0
306.058	10.0434	0
