# Supplementary material for: Quantifying the Contribution of the Liver to Glucose Homeostasis: A Detailed Kinetic Model of Human Hepatic Glucose Metabolism
Source: PLoS Comput Biol. 2012 Jun 21;8(6):e1002577. doi: 10.1371/journal.pcbi.1002577 (PMC3383054; doi:10.1371/journal.pcbi.1002577)
Supplement: Dataset S2 — Model SBML. Annotated SBML of the model. (XML) [file pcbi.1002577.s002.xml]

<?xml version='1.0' encoding='UTF-8' standalone='no'?>
<sbml xmlns="http://www.sbml.org/sbml/level2/version4" level="2" version="4">
  <model id="Koenig2012">
<notes><p xmlns="http://www.w3.org/1999/xhtml">
<h1>Quantifying the Contribution of the Liver to Glucose Homeostasis: A Detailed Kinetic
Model of Human Hepatic Glucose Metabolism</h1>
<h2>Kinetic Model of Human Hepatic Glucose Metabolism</h2>

<table>
<tr>
	<td><b>Authors</b></td>
<td>Matthias Koenig, Sascha Bulik and Hermann-Georg Holzhuetter</td>
</tr>
<tr>
	<td><b>Corresponding Author</b></td>
	<td>Matthias Koenig <br/> matthias.koenig@charite.de <br/> Charite Berlin, Computational Systems Biochemistry, Germany</td>
</tr> 
<tr>
	<td><b>Keywords</b></td>
<td>hepatic glucose metabolism; kinetic model; glucose homeostasis; liver</td>
</tr>
</table>
<br/>

Despite the crucial role of the liver in glucose homeostasis, a detailed mathematical
model of human hepatic glucose metabolism is lacking so far. Here we present, a
detailed kinetic model of glycolysis, gluconeogenesis and glycogen metabolism in
human hepatocytes integrated with the hormonal control of these pathways by insulin,
glucagon and epinephrine. Model simulations are in excellent agreement with
experimental data on (i) the quantitative contributions of glycolysis, gluconeogenesis,
and glycogen metabolism to hepatic glucose production and hepatic glucose utilization
under varying physiological states. (ii) the time courses of postprandial glycogen
storage as well as glycogen depletion in overnight fasting and short term fasting (iii) the
switch from hepatic glucose production under hypoglycemia to hepatic glucose
utilization under hyperglycemia essential for glucose homeostasis. Response analysis
reveals an extra high capacity of the liver to counteract changes of plasma glucose
level below 5 mM (hypoglycemia) and above 7.5 mM (hyperglycemia). Our model may
serve as an important module of a whole-body model of human glucose metabolism
and as a valuable tool for understanding the role of the liver in glucose homeostasis
under normal conditions and in diseases like diabetes or glycogen storage diseases.
</p><p xmlns="http://www.w3.org/1999/xhtml"><h2>Compartments</h2><table border="1"><tr><td><b>Id</b></td> <td><b>Name</b></td> <td><b>Dimension</b></td> <td><b>Constant</b></td> <td><b>SBO</b></td> <td><b>GO</b></td> </tr><tr><td>cyto</td> <td>cytosol</td> <td>3</td> <td>Y</td> <td>SBO:0000290 physical compartment</td> <td>GO:0005829 cytosol</td> </tr><tr><td>blood</td> <td>blood</td> <td>3</td> <td>Y</td> <td>SBO:0000290 physical compartment</td> <td>GO:0005615 extracellular space</td> </tr><tr><td>mito</td> <td>mitochondrion</td> <td>3</td> <td>Y</td> <td>SBO:0000290 physical compartment</td> <td>GO:0005739 mitochondrion</td> </tr><tr><td>mm</td> <td>mitochondrial membrane</td> <td>2</td> <td>Y</td> <td>SBO:0000290 physical compartment</td> <td>GO:0031966 mitochondrial membrane</td> </tr><tr><td>pm</td> <td>plasma membrane</td> <td>2</td> <td>Y</td> <td>SBO:0000290 physical compartment</td> <td>GO:0005886 plasma membrane</td> </tr></table></p><p xmlns="http://www.w3.org/1999/xhtml"><h2>Species</h2><table border="1"><tr><td><b>Id</b></td> <td><b>Name</b></td> <td><b>Compartment</b></td> <td><b>Constant</b></td> <td><b>Init [mM]</b></td> <td><b>KEGG</b></td> <td><b>CHEBI</b></td> <td><b>UNIPROT</b></td> <td><b>SBO</b></td></tr><tr><td>atp</td> <td>ATP</td> <td>cyto</td> <td>Y</td> <td>2.8</td> <td>KEGG:C00002</td><td>CHEBI:15422</td> <td/><td>SBO:0000299 metabolite</td> </tr><tr><td>adp</td> <td>ADP</td> <td>cyto</td> <td>Y</td> <td>0.8</td> <td>KEGG:C00008</td><td>CHEBI:16761</td> <td/><td>SBO:0000299 metabolite</td> </tr><tr><td>amp</td> <td>AMP</td> <td>cyto</td> <td>Y</td> <td>0.16</td> <td>KEGG:C00020</td><td>CHEBI:16027</td> <td/><td>SBO:0000299 metabolite</td> </tr><tr><td>utp</td> <td>UTP</td> <td>cyto</td> <td>N</td> <td>0.27</td> <td>KEGG:C00075</td><td>CHEBI:15713</td> <td/><td>SBO:0000299 metabolite</td> </tr><tr><td>udp</td> <td>UDP</td> <td>cyto</td> <td>N</td> <td>0.09</td> <td>KEGG:C00015</td><td>CHEBI:17659</td> <td/><td>SBO:0000299 metabolite</td> </tr><tr><td>gtp</td> <td>GTP</td> <td>cyto</td> <td>N</td> <td>0.29</td> <td>KEGG:C00044</td><td>CHEBI:15996</td> <td/><td>SBO:0000299 metabolite</td> </tr><tr><td>gdp</td> <td>GDP</td> <td>cyto</td> <td>N</td> <td>0.10</td> <td>KEGG:C00035</td><td>CHEBI:17552</td> <td/><td>SBO:0000299 metabolite</td> </tr><tr><td>nad</td> <td>NAD+</td> <td>cyto</td> <td>Y</td> <td>1.22</td> <td>KEGG:C00003</td><td>CHEBI:15846</td> <td/><td>SBO:0000299 metabolite</td> </tr><tr><td>nadh</td> <td>NADH</td> <td>cyto</td> <td>Y</td> <td>5.60E-004</td> <td>KEGG:C00004</td><td>CHEBI:16908</td> <td/><td>SBO:0000299 metabolite</td> </tr><tr><td>p</td> <td>phosphate</td> <td>cyto</td> <td>Y</td> <td>5</td> <td>KEGG:C00009</td><td/> <td/><td>SBO:0000299 metabolite</td> </tr><tr><td>pp</td> <td>pyrophosphate</td> <td>cyto</td> <td>N</td> <td>0.008</td> <td>KEGG:C00013</td><td/> <td/><td>SBO:0000299 metabolite</td> </tr><tr><td>h2o</td> <td>H2O</td> <td>cyto</td> <td>Y</td> <td>55000</td> <td>KEGG:C00001</td><td>CHEBI:15377</td> <td/><td>SBO:0000299 metabolite</td> </tr><tr><td>co2</td> <td>CO2</td> <td>cyto</td> <td>Y</td> <td>5</td> <td>KEGG:C00011</td><td>CHEBI:16526</td> <td/><td>SBO:0000299 metabolite</td> </tr><tr><td>h</td> <td>H+</td> <td>cyto</td> <td>Y</td> <td>5.00E-008</td> <td>KEGG:C00080</td><td>CHEBI:24636</td> <td/><td>SBO:0000299 metabolite</td> </tr><tr><td>glc1p</td> <td>glucose-1-phosphate</td> <td>cyto</td> <td>N</td> <td>0.012</td> <td>KEGG:C00103</td><td>CHEBI:16077</td> <td/><td>SBO:0000299 metabolite</td> </tr><tr><td>udpglc</td> <td>UDP-glucose</td> <td>cyto</td> <td>N</td> <td>0.38</td> <td>KEGG:C00029</td><td>CHEBI:18066</td> <td/><td>SBO:0000299 metabolite</td> </tr><tr><td>glc</td> <td>glucose</td> <td>cyto</td> <td>N</td> <td>5</td> <td>KEGG:C00031</td><td>CHEBI:4167</td> <td/><td>SBO:0000299 metabolite</td> </tr><tr><td>glyglc</td> <td>glycogen</td> <td>cyto</td> <td>N</td> <td>250</td> <td>KEGG:C00182</td><td>CHEBI:28087</td> <td/><td>SBO:0000299 metabolite</td> </tr><tr><td>fru6p</td> <td>fructose-6-phosphate</td> <td>cyto</td> <td>N</td> <td>0.05</td> <td>KEGG:C00085</td><td>CHEBI:15946</td> <td/><td>SBO:0000299 metabolite</td> </tr><tr><td>glc6p</td> <td>glucose-6-phosphate</td> <td>cyto</td> <td>N</td> <td>0.12</td> <td>KEGG:C00092</td><td>CHEBI:4170</td> <td/><td>SBO:0000299 metabolite</td> </tr><tr><td>fru26bp</td> <td>fructose-2,6-bisphospate</td> <td>cyto</td> <td>N</td> <td>0.004</td> <td>KEGG:C00665</td><td>CHEBI:28602</td> <td/><td>SBO:0000299 metabolite</td> </tr><tr><td>fru16bp</td> <td>fructose-1,6-bisphospate</td> <td>cyto</td> <td>N</td> <td>0.02</td> <td>KEGG:C00354</td><td>CHEBI:16905</td> <td/><td>SBO:0000299 metabolite</td> </tr><tr><td>dhap</td> <td>dihydroxyacetone phosphate</td> <td>cyto</td> <td>N</td> <td>0.03</td> <td>KEGG:C00111</td><td>CHEBI:16108</td> <td/><td>SBO:0000299 metabolite</td> </tr><tr><td>grap</td> <td>glyceraldehyde 3-phosphate</td> <td>cyto</td> <td>N</td> <td>0.1</td> <td>KEGG:C00118</td><td>CHEBI:29052</td> <td/><td>SBO:0000299 metabolite</td> </tr><tr><td>pg3</td> <td>3-phosphoglycerate</td> <td>cyto</td> <td>N</td> <td>0.27</td> <td>KEGG:C00197</td><td>CHEBI:17794</td> <td/><td>SBO:0000299 metabolite</td> </tr><tr><td>bpg13</td> <td>1,3-bisphospho-glycerate</td> <td>cyto</td> <td>N</td> <td>0.3</td> <td>KEGG:C00236</td><td>CHEBI:16001</td> <td/><td>SBO:0000299 metabolite</td> </tr><tr><td>pep</td> <td>phosphoenolpyruvate</td> <td>cyto</td> <td>N</td> <td>0.15</td> <td>KEGG:C00074</td><td>CHEBI:44897</td> <td/><td>SBO:0000299 metabolite</td> </tr><tr><td>pg2</td> <td>2-phosphoglycerate</td> <td>cyto</td> <td>N</td> <td>0.03</td> <td>KEGG:C00631</td><td>CHEBI:17835</td> <td/><td>SBO:0000299 metabolite</td> </tr><tr><td>oaa</td> <td>oxaloacetate</td> <td>cyto</td> <td>N</td> <td>0.01</td> <td>KEGG:C00036</td><td>CHEBI:30744</td> <td/><td>SBO:0000299 metabolite</td> </tr><tr><td>pyr</td> <td>pyruvate</td> <td>cyto</td> <td>N</td> <td>0.1</td> <td>KEGG:C00022</td><td>CHEBI:32816</td> <td/><td>SBO:0000299 metabolite</td> </tr><tr><td>glc_blood</td> <td>glucose</td> <td>blood</td> <td>Y</td> <td>5</td> <td>KEGG:C00031</td><td>CHEBI:4167</td> <td/><td>SBO:0000299 metabolite</td> </tr><tr><td>lac</td> <td>lactate</td> <td>cyto</td> <td>N</td> <td>0.5</td> <td>KEGG:C00186</td><td>CHEBI:422</td> <td/><td>SBO:0000299 metabolite</td> </tr><tr><td>p_mito</td> <td>phosphate</td> <td>mito</td> <td>Y</td> <td>5</td> <td>KEGG:C00009</td><td/> <td/><td>SBO:0000299 metabolite</td> </tr><tr><td>oaa_mito</td> <td>oxaloacetate</td> <td>mito</td> <td>N</td> <td>0.01</td> <td>KEGG:C00036</td><td>CHEBI:30744</td> <td/><td>SBO:0000299 metabolite</td> </tr><tr><td>lac_blood</td> <td>lactate</td> <td>blood</td> <td>Y</td> <td>1.2</td> <td>KEGG:C00186</td><td>CHEBI:422</td> <td/><td>SBO:0000299 metabolite</td> </tr><tr><td>co2_mito</td> <td>CO2</td> <td>mito</td> <td>Y</td> <td>5</td> <td>KEGG:C00011</td><td>CHEBI:16526</td> <td/><td>SBO:0000299 metabolite</td> </tr><tr><td>pyr_mito</td> <td>pyruvate</td> <td>mito</td> <td>N</td> <td>0.1</td> <td>KEGG:C00022</td><td>CHEBI:32816</td> <td/><td>SBO:0000299 metabolite</td> </tr><tr><td>cit_mito</td> <td>citrate</td> <td>mito</td> <td>Y</td> <td>0.32</td> <td>KEGG:C00158</td><td>CHEBI:30769</td> <td/><td>SBO:0000299 metabolite</td> </tr><tr><td>pep_mito</td> <td>pep</td> <td>mito</td> <td>N</td> <td>0.15</td> <td>KEGG:C00074</td><td>CHEBI:44897</td> <td/><td>SBO:0000299 metabolite</td> </tr><tr><td>acoa_mito</td> <td>acetyl-coenzyme A</td> <td>mito</td> <td>Y</td> <td>0.04</td> <td>KEGG:C00024</td><td>CHEBI:15351</td> <td/><td>SBO:0000299 metabolite</td> </tr><tr><td>gtp_mito</td> <td>GTP</td> <td>mito</td> <td>N</td> <td>0.29</td> <td>KEGG:C00044</td><td>CHEBI:15996</td> <td/><td>SBO:0000299 metabolite</td> </tr><tr><td>gdp_mito</td> <td>GDP</td> <td>mito</td> <td>N</td> <td>0.10</td> <td>KEGG:C00035</td><td>CHEBI:17552</td> <td/><td>SBO:0000299 metabolite</td> </tr><tr><td>atp_mito</td> <td>ATP</td> <td>mito</td> <td>Y</td> <td>2.8</td> <td>KEGG:C00002</td><td>CHEBI:15422</td> <td/><td>SBO:0000299 metabolite</td> </tr><tr><td>adp_mito</td> <td>ADP</td> <td>mito</td> <td>Y</td> <td>0.8</td> <td>KEGG:C00008</td><td>CHEBI:16761</td> <td/><td>SBO:0000299 metabolite</td> </tr><tr><td>nad_mito</td> <td>NAD+</td> <td>mito</td> <td>Y</td> <td>0.98</td> <td>KEGG:C00003</td><td>CHEBI:15846</td> <td/><td>SBO:0000299 metabolite</td> </tr><tr><td>h_mito</td> <td>H+</td> <td>mito</td> <td>Y</td> <td>1.00E-008</td> <td>KEGG:C00011</td><td>CHEBI:24636</td> <td/><td>SBO:0000299 metabolite</td> </tr><tr><td>coa_mito</td> <td>coenzymeA</td> <td>mito</td> <td>Y</td> <td>0.055</td> <td>KEGG:C00010</td><td>CHEBI:15346</td> <td/><td>SBO:0000299 metabolite</td> </tr><tr><td>nadh_mito</td> <td>NADH</td> <td>mito</td> <td>Y</td> <td>0.24</td> <td>KEGG:C00004</td><td>CHEBI:16908</td> <td/><td>SBO:0000299 metabolite</td> </tr><tr><td>epinephrine_blood</td> <td>epinephrine</td> <td>blood</td> <td>N</td> <td>206.11</td> <td>KEGG:C00547</td><td>CHEBI:18357</td> <td/><td>SBO:0000299 metabolite</td> </tr><tr><td>glucagon_blood</td> <td>glucagon</td> <td>blood</td> <td>N</td> <td>4.36E-008</td> <td>KEGG:C01501</td><td/> <td>UNIPROT:P01275</td><td>SBO:0000299 metabolite</td> </tr><tr><td>insulin_blood</td> <td>insulin</td> <td>blood</td> <td>N</td> <td>7.61E-008</td> <td>KEGG:C00723</td><td/> <td>UNIPROT:P01308</td><td>SBO:0000299 metabolite</td> </tr><tr><td>h20_mito</td> <td>H2O</td> <td>mito</td> <td>Y</td> <td>55000</td> <td>KEGG:C00080</td><td>CHEBI:15377</td> <td/><td>SBO:0000299 metabolite</td> </tr></table></p><p xmlns="http://www.w3.org/1999/xhtml"><h2>Reactions</h2><table border="1"><tr><td><b>Id</b></td> <td><b>Name</b></td> <td><b>Compartment</b></td> <td><b>Irreversible</b></td><td><b>Vmax [µmol/kg/min]</b></td> <td><b>EC</b></td> <td><b>KEGG</b></td> <td><b>UNIPROT</b></td> <td><b>SBO</b></td></tr><tr><td>GLUT2</td> <td> GLUT2 glucose transporter (facilitated diffusion) </td> <td>pm</td> <td>N</td> <td>420</td><td/> <td/><td>UNIPROT:P11168</td><td>SBO:0000284 transporter</td> </tr><tr><td>GK</td> <td> Glucokinase, hexokinase IV </td> <td>cyto</td> <td>Y</td> <td>25.2</td><td>EC:2.7.1.2</td> <td>KEGG:R00299</td><td>UNIPROT:P35557</td><td>SBO:0000014 enzyme</td> </tr><tr><td>G6PASE</td> <td> Glucose-6-phosphatase </td> <td>cyto</td> <td>Y</td> <td>18.9</td><td>EC:3.1.3.9</td> <td>KEGG:R00303</td><td>UNIPROT:P35575</td><td>SBO:0000014 enzyme</td> </tr><tr><td>GPI</td> <td> Glucose-6-phosphate isomerase </td> <td>cyto</td> <td>N</td> <td>420</td><td>EC:5.3.1.9</td> <td>KEGG:R00771</td><td>UNIPROT:P06744 </td><td>SBO:0000014 enzyme</td> </tr><tr><td>G16PI</td> <td> glucose-1-phosphate 1,6-phosphomutase </td> <td>cyto</td> <td>N</td> <td>100</td><td>EC:5.4.2.2</td> <td>KEGG:R00959</td><td>UNIPROT:P36871, UNIPROT:Q96G03</td><td>SBO:0000014 enzyme</td> </tr><tr><td>UPGASE</td> <td> UTP:Glucose-1-phosphate uridylyltransferase </td> <td>cyto</td> <td>N</td> <td>80</td><td>EC:2.7.7.9</td> <td>KEGG:R00289</td><td>UNIPROT:Q16851</td><td>SBO:0000014 enzyme</td> </tr><tr><td>PPASE</td> <td> Pyrophosphate phosphohydrolase </td> <td>cyto</td> <td>Y</td> <td>2.4</td><td>EC:3.6.1.1</td> <td>KEGG:R00004</td><td>UNIPROT:Q15181</td><td>SBO:0000014 enzyme</td> </tr><tr><td>GS</td> <td> Glycogen synthase </td> <td>cyto</td> <td>Y</td> <td>13.2</td><td/> <td/><td>UNIPROT:P54840</td><td>SBO:0000014 enzyme</td> </tr><tr><td>GP</td> <td> Glycogen phosphorylase </td> <td>cyto</td> <td>N</td> <td>6.8</td><td/> <td/><td>UNIPROT:P06737</td><td>SBO:0000014 enzyme</td> </tr><tr><td>NTKGTP</td> <td> Nucleosid diphosphate kinase (GTP) </td> <td>cyto</td> <td>N</td> <td>0</td><td>EC:2.7.4.6</td> <td>KEGG:R00330</td><td/><td>SBO:0000014 enzyme</td> </tr><tr><td>NTKUTP</td> <td> Nucleosid diphosphate kinase (UTP) </td> <td>cyto</td> <td>N</td> <td>2940</td><td>EC:2.7.4.6</td> <td>KEGG:R00156</td><td/><td>SBO:0000014 enzyme</td> </tr><tr><td>AK</td> <td> Adenylat kinase </td> <td>cyto</td> <td>N</td> <td>0</td><td>EC:2.7.4.3</td> <td>KEGG:R00127</td><td/><td>SBO:0000014 enzyme</td> </tr><tr><td>PFK2</td> <td> Phosphofructo kinase 2</td> <td>cyto</td> <td>Y</td> <td>0.0042</td><td>EC:2.7.1.105</td> <td>KEGG:R02732</td><td>UNIPROT:P16118</td><td>SBO:0000014 enzyme</td> </tr><tr><td>FBP2</td> <td> Fructose-2,6-bisphosphatase </td> <td>cyto</td> <td>Y</td> <td>0.126</td><td>EC:3.1.3.46</td> <td>KEGG:R02731</td><td>UNIPROT:P16118</td><td>SBO:0000014 enzyme</td> </tr><tr><td>PFK1</td> <td> Phosphofructo kinase 1</td> <td>cyto</td> <td>Y</td> <td>7.182</td><td>EC:2.7.1.11</td> <td>KEGG:R00756</td><td>UNIPROT:P17858</td><td>SBO:0000014 enzyme</td> </tr><tr><td>FBP1</td> <td> Fructose-1,6-bisphosphatase </td> <td>cyto</td> <td>Y</td> <td>4.326</td><td>EC:3.1.3.11</td> <td>KEGG:R00762</td><td>UNIPROT:O00757, UNIPROT:P09467</td><td>SBO:0000014 enzyme</td> </tr><tr><td>TPI</td> <td> Triosephosphate isomerase </td> <td>cyto</td> <td>N</td> <td>420</td><td>EC:5.3.1.1</td> <td>KEGG:R01015</td><td>UNIPROT:P60174</td><td>SBO:0000014 enzyme</td> </tr><tr><td>ALD</td> <td> Aldolase </td> <td>cyto</td> <td>N</td> <td>420</td><td>EC:4.1.2.13</td> <td>KEGG:R01068</td><td>UNIPROT:P05062</td><td>SBO:0000014 enzyme</td> </tr><tr><td>PGK</td> <td> Phosphoglycerate kinase</td> <td>cyto</td> <td>N</td> <td>420</td><td>EC:2.7.2.3</td> <td>KEGG:R01512</td><td>UNIPROT:P00558</td><td>SBO:0000014 enzyme</td> </tr><tr><td>GAPDH</td> <td> Glyceraldehydephosphate dehydrogenase </td> <td>cyto</td> <td>N</td> <td>420</td><td>EC:1.2.1.12</td> <td>KEGG:R01061</td><td>UNIPROT:P04406</td><td>SBO:0000014 enzyme</td> </tr><tr><td>EN</td> <td> Enolase </td> <td>cyto</td> <td>N</td> <td>35.994</td><td>EC:4.2.1.11</td> <td>KEGG:R00658</td><td>UNIPROT:P06733, UNIPROT:P09104, UNIPROT:P13929</td><td>SBO:0000014 enzyme</td> </tr><tr><td>PGAM</td> <td> 3-Phosphoglycerate mutase </td> <td>cyto</td> <td>N</td> <td>420</td><td>EC:5.4.2.1</td> <td>KEGG:R01518</td><td>UNIPROT:P18669</td><td>SBO:0000014 enzyme</td> </tr><tr><td>PEPCK</td> <td> Phosphoenolpyruvate carboxykinase </td> <td>cyto</td> <td>N</td> <td>0</td><td>EC:4.1.1.32</td> <td>KEGG:R00431</td><td>UNIPROT:P35558</td><td>SBO:0000014 enzyme</td> </tr><tr><td>PK</td> <td> Pyruvate kinase </td> <td>cyto</td> <td>Y</td> <td>46.2</td><td>EC:2.7.1.40</td> <td>KEGG:R00200</td><td>UNIPROT:P30613</td><td>SBO:0000014 enzyme</td> </tr><tr><td>PC</td> <td> Pyruvate Carboxylase </td> <td>mito</td> <td>Y</td> <td>168</td><td>EC:6.4.1.1</td> <td>KEGG:R00344</td><td>UNIPROT:P11498</td><td>SBO:0000014 enzyme</td> </tr><tr><td>PEPCK_mito</td> <td> Phosphoenolpyruvate carboxykinase </td> <td>mito</td> <td>N</td> <td>546</td><td>EC:4.1.1.32</td> <td>KEGG:R00431</td><td>UNIPROT:Q16822</td><td>SBO:0000014 enzyme</td> </tr><tr><td>LACT</td> <td> Lactate transporter </td> <td>pm</td> <td>N</td> <td>5.418</td><td/> <td/><td/><td>SBO:0000284 transporter</td> </tr><tr><td>LDH</td> <td> Lactate dehydrogenase </td> <td>cyto</td> <td>N</td> <td>12.6</td><td>EC:1.1.1.27</td> <td>-KEGG:R00703</td><td>UNIPROT:P00338, UNIPROT:P07195, UNIPROT:P07864</td><td>SBO:0000014 enzyme</td> </tr><tr><td>PEPT</td> <td> PEP transporter </td> <td>mm</td> <td>N</td> <td>33.6</td><td/> <td/><td/><td>SBO:0000284 transporter</td> </tr><tr><td>PYRT</td> <td> Pyruvate transporter </td> <td>mm</td> <td>N</td> <td>42</td><td/> <td/><td/><td>SBO:0000284 transporter</td> </tr><tr><td>CS</td> <td> Citrate synthase </td> <td>mito</td> <td>N</td> <td>4.2</td><td>EC:2.3.3.1</td> <td>-KEGG:R00351</td><td>UNIPROT:O75390</td><td>SBO:0000014 enzyme</td> </tr><tr><td>PDH</td> <td> Pyruvate dehydrogenase </td> <td>mito</td> <td>Y</td> <td>13.44</td><td>EC:1.2.4.1</td> <td>KEGG:R00209</td><td>UNIPROT:P08559, UNIPROT:P11177, UNIPROT:P10515, UNIPROT:P09622, O00330</td><td>SBO:0000014 enzyme</td> </tr><tr><td>ACOAFLX</td> <td> Acetyl-CoA flux </td> <td>mito</td> <td>N</td> <td>0</td><td/> <td/><td/><td>SBO:0000014 enzyme</td> </tr><tr><td>VCITFLX</td> <td> Citrate flux </td> <td>mito</td> <td>N</td> <td>0</td><td/> <td/><td/><td>SBO:0000014 enzyme</td> </tr><tr><td>NDK_mito</td> <td> Nucleosid diphosphate kinase (GTP) </td> <td>mito</td> <td>N</td> <td>420</td><td>EC:2.7.4.6</td> <td>KEGG:R00330</td><td/><td>SBO:0000014 enzyme</td> </tr><tr><td>OAAFLX</td> <td> Oxalacetate flux </td> <td>mito</td> <td>N</td> <td>0</td><td/> <td/><td/><td>SBO:0000014 enzyme</td> </tr></table></p></notes>
      <listOfUnitDefinitions>
      <unitDefinition id="mM" name="mM">
        <listOfUnits>
          <unit scale="-3" exponent="1" kind="mole"/>
          <unit exponent="-1" kind="litre"/>
        </listOfUnits>
      </unitDefinition>
    </listOfUnitDefinitions>
    <listOfCompartments>
      <compartment id="cyto" constant="true" spatialDimensions="3" name="cyto" metaid="_fe90c128-c727-49ea-a179-f1dc4651adb0" sboTerm="SBO:0000290" size="5">
        <annotation>
          <rdf:RDF xmlns:rdf="http://www.w3.org/1999/02/22-rdf-syntax-ns#" xmlns:bqbiol="http://biomodels.net/biology-qualifiers/" xmlns:bqmodel="http://biomodels.net/model-qualifiers/">
            <rdf:Description rdf:about="#_fe90c128-c727-49ea-a179-f1dc4651adb0">
              <bqbiol:is>
                <rdf:Bag>
                  <rdf:li rdf:resource="http://identifiers.org/obo.go/#GO%3A0005829"/>
                </rdf:Bag>
              </bqbiol:is>
            </rdf:Description>
          </rdf:RDF>
        </annotation>
</compartment>
      <compartment id="blood" constant="true" spatialDimensions="3" name="blood" metaid="_679c1c54-7ec9-4685-bdbc-18fad8d60f0c" sboTerm="SBO:0000290" size="10000">
        <annotation>
          <rdf:RDF xmlns:rdf="http://www.w3.org/1999/02/22-rdf-syntax-ns#" xmlns:bqbiol="http://biomodels.net/biology-qualifiers/" xmlns:bqmodel="http://biomodels.net/model-qualifiers/">
            <rdf:Description rdf:about="#_679c1c54-7ec9-4685-bdbc-18fad8d60f0c">
              <bqbiol:is>
                <rdf:Bag>
                  <rdf:li rdf:resource="http://identifiers.org/obo.go/#GO%3A0005615"/>
                </rdf:Bag>
              </bqbiol:is>
            </rdf:Description>
          </rdf:RDF>
        </annotation>
</compartment>
      <compartment id="mito" constant="true" spatialDimensions="3" name="mito" metaid="_35eb75f9-cda9-4916-bfbb-5a6519feb0fb" sboTerm="SBO:0000290" size="1">
        <annotation>
          <rdf:RDF xmlns:rdf="http://www.w3.org/1999/02/22-rdf-syntax-ns#" xmlns:bqbiol="http://biomodels.net/biology-qualifiers/" xmlns:bqmodel="http://biomodels.net/model-qualifiers/">
            <rdf:Description rdf:about="#_35eb75f9-cda9-4916-bfbb-5a6519feb0fb">
              <bqbiol:is>
                <rdf:Bag>
                  <rdf:li rdf:resource="http://identifiers.org/obo.go/#GO%3A0005739"/>
                </rdf:Bag>
              </bqbiol:is>
            </rdf:Description>
          </rdf:RDF>
        </annotation>
</compartment>
      <compartment id="mm" constant="true" spatialDimensions="2" name="mm" metaid="_845bd2fa-a5ab-4c49-ac34-dc923e72bd2b" sboTerm="SBO:0000290" size="0">
        <annotation>
          <rdf:RDF xmlns:rdf="http://www.w3.org/1999/02/22-rdf-syntax-ns#" xmlns:bqbiol="http://biomodels.net/biology-qualifiers/" xmlns:bqmodel="http://biomodels.net/model-qualifiers/">
            <rdf:Description rdf:about="#_845bd2fa-a5ab-4c49-ac34-dc923e72bd2b">
              <bqbiol:is>
                <rdf:Bag>
                  <rdf:li rdf:resource="http://identifiers.org/obo.go/#GO%3A0031966"/>
                </rdf:Bag>
              </bqbiol:is>
            </rdf:Description>
          </rdf:RDF>
        </annotation>
</compartment>
      <compartment id="pm" constant="true" spatialDimensions="2" name="pm" metaid="_6a8cf9a9-a669-4c01-87c5-8077e7e81d84" sboTerm="SBO:0000290" size="0">
        <annotation>
          <rdf:RDF xmlns:rdf="http://www.w3.org/1999/02/22-rdf-syntax-ns#" xmlns:bqbiol="http://biomodels.net/biology-qualifiers/" xmlns:bqmodel="http://biomodels.net/model-qualifiers/">
            <rdf:Description rdf:about="#_6a8cf9a9-a669-4c01-87c5-8077e7e81d84">
              <bqbiol:is>
                <rdf:Bag>
                  <rdf:li rdf:resource="http://identifiers.org/obo.go/#GO%3A0005886"/>
                </rdf:Bag>
              </bqbiol:is>
            </rdf:Description>
          </rdf:RDF>
        </annotation>
</compartment>
    </listOfCompartments>
    <listOfSpecies>
      <species id="atp" initialConcentration="2.8" name="atp" metaid="_46b84f0c-cda9-4488-a604-73e3a570cfcb" sboTerm="SBO:0000299" substanceUnits="mM" compartment="cyto">
        <annotation>
          <rdf:RDF xmlns:rdf="http://www.w3.org/1999/02/22-rdf-syntax-ns#" xmlns:bqbiol="http://biomodels.net/biology-qualifiers/" xmlns:bqmodel="http://biomodels.net/model-qualifiers/">
            <rdf:Description rdf:about="#_46b84f0c-cda9-4488-a604-73e3a570cfcb">
              <bqbiol:is>
                <rdf:Bag>
                  <rdf:li rdf:resource="http://identifiers.org/kegg.compound/#C00002"/>
                </rdf:Bag>
              </bqbiol:is>
              <bqbiol:is>
                <rdf:Bag>
                  <rdf:li rdf:resource="http://identifiers.org/obo.chebi/#CHEBI%3A:15422"/>
                </rdf:Bag>
              </bqbiol:is>
            </rdf:Description>
          </rdf:RDF>
        </annotation>
</species>
      <species id="adp" initialConcentration="0.8" name="adp" metaid="_e9b72568-7b1a-4ca0-83f7-174ab7ad5339" sboTerm="SBO:0000299" substanceUnits="mM" compartment="cyto">
        <annotation>
          <rdf:RDF xmlns:rdf="http://www.w3.org/1999/02/22-rdf-syntax-ns#" xmlns:bqbiol="http://biomodels.net/biology-qualifiers/" xmlns:bqmodel="http://biomodels.net/model-qualifiers/">
            <rdf:Description rdf:about="#_e9b72568-7b1a-4ca0-83f7-174ab7ad5339">
              <bqbiol:is>
                <rdf:Bag>
                  <rdf:li rdf:resource="http://identifiers.org/kegg.compound/#C00008"/>
                </rdf:Bag>
              </bqbiol:is>
              <bqbiol:is>
                <rdf:Bag>
                  <rdf:li rdf:resource="http://identifiers.org/obo.chebi/#CHEBI%3A:16761"/>
                </rdf:Bag>
              </bqbiol:is>
            </rdf:Description>
          </rdf:RDF>
        </annotation>
</species>
      <species id="amp" initialConcentration="0.16" name="amp" metaid="_421c3281-dddd-47d8-8603-ecdbfd70041d" sboTerm="SBO:0000299" substanceUnits="mM" compartment="cyto">
        <annotation>
          <rdf:RDF xmlns:rdf="http://www.w3.org/1999/02/22-rdf-syntax-ns#" xmlns:bqbiol="http://biomodels.net/biology-qualifiers/" xmlns:bqmodel="http://biomodels.net/model-qualifiers/">
            <rdf:Description rdf:about="#_421c3281-dddd-47d8-8603-ecdbfd70041d">
              <bqbiol:is>
                <rdf:Bag>
                  <rdf:li rdf:resource="http://identifiers.org/kegg.compound/#C00020"/>
                </rdf:Bag>
              </bqbiol:is>
              <bqbiol:is>
                <rdf:Bag>
                  <rdf:li rdf:resource="http://identifiers.org/obo.chebi/#CHEBI%3A:16027"/>
                </rdf:Bag>
              </bqbiol:is>
            </rdf:Description>
          </rdf:RDF>
        </annotation>
</species>
      <species id="utp" initialConcentration="0.27" name="utp" metaid="_15a09926-c1b5-40a1-a8b1-442e5829088b" sboTerm="SBO:0000299" substanceUnits="mM" compartment="cyto">
        <annotation>
          <rdf:RDF xmlns:rdf="http://www.w3.org/1999/02/22-rdf-syntax-ns#" xmlns:bqbiol="http://biomodels.net/biology-qualifiers/" xmlns:bqmodel="http://biomodels.net/model-qualifiers/">
            <rdf:Description rdf:about="#_15a09926-c1b5-40a1-a8b1-442e5829088b">
              <bqbiol:is>
                <rdf:Bag>
                  <rdf:li rdf:resource="http://identifiers.org/kegg.compound/#C00075"/>
                </rdf:Bag>
              </bqbiol:is>
              <bqbiol:is>
                <rdf:Bag>
                  <rdf:li rdf:resource="http://identifiers.org/obo.chebi/#CHEBI%3A:15713"/>
                </rdf:Bag>
              </bqbiol:is>
            </rdf:Description>
          </rdf:RDF>
        </annotation>
</species>
      <species id="udp" initialConcentration="0.09" name="udp" metaid="_4c1d4023-ca57-480b-a21a-663736b65962" sboTerm="SBO:0000299" substanceUnits="mM" compartment="cyto">
        <annotation>
          <rdf:RDF xmlns:rdf="http://www.w3.org/1999/02/22-rdf-syntax-ns#" xmlns:bqbiol="http://biomodels.net/biology-qualifiers/" xmlns:bqmodel="http://biomodels.net/model-qualifiers/">
            <rdf:Description rdf:about="#_4c1d4023-ca57-480b-a21a-663736b65962">
              <bqbiol:is>
                <rdf:Bag>
                  <rdf:li rdf:resource="http://identifiers.org/kegg.compound/#C00015"/>
                </rdf:Bag>
              </bqbiol:is>
              <bqbiol:is>
                <rdf:Bag>
                  <rdf:li rdf:resource="http://identifiers.org/obo.chebi/#CHEBI%3A:17659"/>
                </rdf:Bag>
              </bqbiol:is>
            </rdf:Description>
          </rdf:RDF>
        </annotation>
</species>
      <species id="gtp" initialConcentration="0.29" name="gtp" metaid="_2093c91f-98d5-4544-a9d0-dd4d779fb267" sboTerm="SBO:0000299" substanceUnits="mM" compartment="cyto">
        <annotation>
          <rdf:RDF xmlns:rdf="http://www.w3.org/1999/02/22-rdf-syntax-ns#" xmlns:bqbiol="http://biomodels.net/biology-qualifiers/" xmlns:bqmodel="http://biomodels.net/model-qualifiers/">
            <rdf:Description rdf:about="#_2093c91f-98d5-4544-a9d0-dd4d779fb267">
              <bqbiol:is>
                <rdf:Bag>
                  <rdf:li rdf:resource="http://identifiers.org/kegg.compound/#C00044"/>
                </rdf:Bag>
              </bqbiol:is>
              <bqbiol:is>
                <rdf:Bag>
                  <rdf:li rdf:resource="http://identifiers.org/obo.chebi/#CHEBI%3A:15996"/>
                </rdf:Bag>
              </bqbiol:is>
            </rdf:Description>
          </rdf:RDF>
        </annotation>
</species>
      <species id="gdp" initialConcentration="0.1" name="gdp" metaid="_19d32839-fde6-41a8-9b6e-1d2e26247178" sboTerm="SBO:0000299" substanceUnits="mM" compartment="cyto">
        <annotation>
          <rdf:RDF xmlns:rdf="http://www.w3.org/1999/02/22-rdf-syntax-ns#" xmlns:bqbiol="http://biomodels.net/biology-qualifiers/" xmlns:bqmodel="http://biomodels.net/model-qualifiers/">
            <rdf:Description rdf:about="#_19d32839-fde6-41a8-9b6e-1d2e26247178">
              <bqbiol:is>
                <rdf:Bag>
                  <rdf:li rdf:resource="http://identifiers.org/kegg.compound/#C00035"/>
                </rdf:Bag>
              </bqbiol:is>
              <bqbiol:is>
                <rdf:Bag>
                  <rdf:li rdf:resource="http://identifiers.org/obo.chebi/#CHEBI%3A:17552"/>
                </rdf:Bag>
              </bqbiol:is>
            </rdf:Description>
          </rdf:RDF>
        </annotation>
</species>
      <species id="nad" initialConcentration="1.22" name="nad" metaid="_3bc12fe8-ef97-4eab-9a54-4bbcf927aaf9" sboTerm="SBO:0000299" substanceUnits="mM" compartment="cyto">
        <annotation>
          <rdf:RDF xmlns:rdf="http://www.w3.org/1999/02/22-rdf-syntax-ns#" xmlns:bqbiol="http://biomodels.net/biology-qualifiers/" xmlns:bqmodel="http://biomodels.net/model-qualifiers/">
            <rdf:Description rdf:about="#_3bc12fe8-ef97-4eab-9a54-4bbcf927aaf9">
              <bqbiol:is>
                <rdf:Bag>
                  <rdf:li rdf:resource="http://identifiers.org/kegg.compound/#C00003"/>
                </rdf:Bag>
              </bqbiol:is>
              <bqbiol:is>
                <rdf:Bag>
                  <rdf:li rdf:resource="http://identifiers.org/obo.chebi/#CHEBI%3A:15846"/>
                </rdf:Bag>
              </bqbiol:is>
            </rdf:Description>
          </rdf:RDF>
        </annotation>
</species>
      <species id="nadh" initialConcentration="0.00056" name="nadh" metaid="_e99b9cb3-7c5c-428a-aa6b-8411c588b7e3" sboTerm="SBO:0000299" substanceUnits="mM" compartment="cyto">
        <annotation>
          <rdf:RDF xmlns:rdf="http://www.w3.org/1999/02/22-rdf-syntax-ns#" xmlns:bqbiol="http://biomodels.net/biology-qualifiers/" xmlns:bqmodel="http://biomodels.net/model-qualifiers/">
            <rdf:Description rdf:about="#_e99b9cb3-7c5c-428a-aa6b-8411c588b7e3">
              <bqbiol:is>
                <rdf:Bag>
                  <rdf:li rdf:resource="http://identifiers.org/kegg.compound/#C00004"/>
                </rdf:Bag>
              </bqbiol:is>
              <bqbiol:is>
                <rdf:Bag>
                  <rdf:li rdf:resource="http://identifiers.org/obo.chebi/#CHEBI%3A:16908"/>
                </rdf:Bag>
              </bqbiol:is>
            </rdf:Description>
          </rdf:RDF>
        </annotation>
</species>
      <species id="p" initialConcentration="5" name="p" metaid="_6850c65c-0ef2-43fc-a4ca-a98df9132614" sboTerm="SBO:0000299" substanceUnits="mM" compartment="cyto">
        <annotation>
          <rdf:RDF xmlns:rdf="http://www.w3.org/1999/02/22-rdf-syntax-ns#" xmlns:bqbiol="http://biomodels.net/biology-qualifiers/" xmlns:bqmodel="http://biomodels.net/model-qualifiers/">
            <rdf:Description rdf:about="#_6850c65c-0ef2-43fc-a4ca-a98df9132614">
              <bqbiol:is>
                <rdf:Bag>
                  <rdf:li rdf:resource="http://identifiers.org/kegg.compound/#C00009"/>
                </rdf:Bag>
              </bqbiol:is>
            </rdf:Description>
          </rdf:RDF>
        </annotation>
</species>
      <species id="pp" initialConcentration="0.008" name="pp" metaid="_88911a9b-fc33-4959-bf12-072ebff3737f" sboTerm="SBO:0000299" substanceUnits="mM" compartment="cyto">
        <annotation>
          <rdf:RDF xmlns:rdf="http://www.w3.org/1999/02/22-rdf-syntax-ns#" xmlns:bqbiol="http://biomodels.net/biology-qualifiers/" xmlns:bqmodel="http://biomodels.net/model-qualifiers/">
            <rdf:Description rdf:about="#_88911a9b-fc33-4959-bf12-072ebff3737f">
              <bqbiol:is>
                <rdf:Bag>
                  <rdf:li rdf:resource="http://identifiers.org/kegg.compound/#C00013"/>
                </rdf:Bag>
              </bqbiol:is>
            </rdf:Description>
          </rdf:RDF>
        </annotation>
</species>
      <species id="h2o" initialConcentration="55000" name="h2o" metaid="_f6a57ec7-b0d1-4179-b279-4425fe6b93d6" sboTerm="SBO:0000299" substanceUnits="mM" compartment="cyto">
        <annotation>
          <rdf:RDF xmlns:rdf="http://www.w3.org/1999/02/22-rdf-syntax-ns#" xmlns:bqbiol="http://biomodels.net/biology-qualifiers/" xmlns:bqmodel="http://biomodels.net/model-qualifiers/">
            <rdf:Description rdf:about="#_f6a57ec7-b0d1-4179-b279-4425fe6b93d6">
              <bqbiol:is>
                <rdf:Bag>
                  <rdf:li rdf:resource="http://identifiers.org/kegg.compound/#C00001"/>
                </rdf:Bag>
              </bqbiol:is>
              <bqbiol:is>
                <rdf:Bag>
                  <rdf:li rdf:resource="http://identifiers.org/obo.chebi/#CHEBI%3A:15377"/>
                </rdf:Bag>
              </bqbiol:is>
            </rdf:Description>
          </rdf:RDF>
        </annotation>
</species>
      <species id="co2" initialConcentration="5" name="co2" metaid="_5adeb348-456e-440f-ad43-46eb91bdb916" sboTerm="SBO:0000299" substanceUnits="mM" compartment="cyto">
        <annotation>
          <rdf:RDF xmlns:rdf="http://www.w3.org/1999/02/22-rdf-syntax-ns#" xmlns:bqbiol="http://biomodels.net/biology-qualifiers/" xmlns:bqmodel="http://biomodels.net/model-qualifiers/">
            <rdf:Description rdf:about="#_5adeb348-456e-440f-ad43-46eb91bdb916">
              <bqbiol:is>
                <rdf:Bag>
                  <rdf:li rdf:resource="http://identifiers.org/kegg.compound/#C00011"/>
                </rdf:Bag>
              </bqbiol:is>
              <bqbiol:is>
                <rdf:Bag>
                  <rdf:li rdf:resource="http://identifiers.org/obo.chebi/#CHEBI%3A:16526"/>
                </rdf:Bag>
              </bqbiol:is>
            </rdf:Description>
          </rdf:RDF>
        </annotation>
</species>
      <species id="h" initialConcentration="50E-9" name="h" metaid="_8db326a4-94c9-4abf-9867-9a565eb82ab9" sboTerm="SBO:0000299" substanceUnits="mM" compartment="cyto">
        <annotation>
          <rdf:RDF xmlns:rdf="http://www.w3.org/1999/02/22-rdf-syntax-ns#" xmlns:bqbiol="http://biomodels.net/biology-qualifiers/" xmlns:bqmodel="http://biomodels.net/model-qualifiers/">
            <rdf:Description rdf:about="#_8db326a4-94c9-4abf-9867-9a565eb82ab9">
              <bqbiol:is>
                <rdf:Bag>
                  <rdf:li rdf:resource="http://identifiers.org/kegg.compound/#C00080"/>
                </rdf:Bag>
              </bqbiol:is>
              <bqbiol:is>
                <rdf:Bag>
                  <rdf:li rdf:resource="http://identifiers.org/obo.chebi/#CHEBI%3A:24636"/>
                </rdf:Bag>
              </bqbiol:is>
            </rdf:Description>
          </rdf:RDF>
        </annotation>
</species>
      <species id="glc1p" initialConcentration="0.012" name="glc1p" metaid="_8e555982-fd1d-4a6f-aafc-9f0ba3b6de3b" sboTerm="SBO:0000299" substanceUnits="mM" compartment="cyto">
        <annotation>
          <rdf:RDF xmlns:rdf="http://www.w3.org/1999/02/22-rdf-syntax-ns#" xmlns:bqbiol="http://biomodels.net/biology-qualifiers/" xmlns:bqmodel="http://biomodels.net/model-qualifiers/">
            <rdf:Description rdf:about="#_8e555982-fd1d-4a6f-aafc-9f0ba3b6de3b">
              <bqbiol:is>
                <rdf:Bag>
                  <rdf:li rdf:resource="http://identifiers.org/kegg.compound/#C00103"/>
                </rdf:Bag>
              </bqbiol:is>
              <bqbiol:is>
                <rdf:Bag>
                  <rdf:li rdf:resource="http://identifiers.org/obo.chebi/#CHEBI%3A:16077"/>
                </rdf:Bag>
              </bqbiol:is>
            </rdf:Description>
          </rdf:RDF>
        </annotation>
</species>
      <species id="udpglc" initialConcentration="0.38" name="udpglc" metaid="_7acf34bb-6610-4293-a1bf-0074687be2ad" sboTerm="SBO:0000299" substanceUnits="mM" compartment="cyto">
        <annotation>
          <rdf:RDF xmlns:rdf="http://www.w3.org/1999/02/22-rdf-syntax-ns#" xmlns:bqbiol="http://biomodels.net/biology-qualifiers/" xmlns:bqmodel="http://biomodels.net/model-qualifiers/">
            <rdf:Description rdf:about="#_7acf34bb-6610-4293-a1bf-0074687be2ad">
              <bqbiol:is>
                <rdf:Bag>
                  <rdf:li rdf:resource="http://identifiers.org/kegg.compound/#C00029"/>
                </rdf:Bag>
              </bqbiol:is>
              <bqbiol:is>
                <rdf:Bag>
                  <rdf:li rdf:resource="http://identifiers.org/obo.chebi/#CHEBI%3A:18066"/>
                </rdf:Bag>
              </bqbiol:is>
            </rdf:Description>
          </rdf:RDF>
        </annotation>
</species>
      <species id="glc" initialConcentration="5" name="glc" metaid="_11d0d8fc-5c19-4f77-a711-6ecc6d99dec5" sboTerm="SBO:0000299" substanceUnits="mM" compartment="cyto">
        <annotation>
          <rdf:RDF xmlns:rdf="http://www.w3.org/1999/02/22-rdf-syntax-ns#" xmlns:bqbiol="http://biomodels.net/biology-qualifiers/" xmlns:bqmodel="http://biomodels.net/model-qualifiers/">
            <rdf:Description rdf:about="#_11d0d8fc-5c19-4f77-a711-6ecc6d99dec5">
              <bqbiol:is>
                <rdf:Bag>
                  <rdf:li rdf:resource="http://identifiers.org/kegg.compound/#C00031"/>
                </rdf:Bag>
              </bqbiol:is>
              <bqbiol:is>
                <rdf:Bag>
                  <rdf:li rdf:resource="http://identifiers.org/obo.chebi/#CHEBI%3A:4167"/>
                </rdf:Bag>
              </bqbiol:is>
            </rdf:Description>
          </rdf:RDF>
        </annotation>
</species>
      <species id="glyglc" initialConcentration="250" name="glyglc" metaid="_d3206aa8-7c9b-4a6a-ace8-138d9dfde6f9" sboTerm="SBO:0000299" substanceUnits="mM" compartment="cyto">
        <annotation>
          <rdf:RDF xmlns:rdf="http://www.w3.org/1999/02/22-rdf-syntax-ns#" xmlns:bqbiol="http://biomodels.net/biology-qualifiers/" xmlns:bqmodel="http://biomodels.net/model-qualifiers/">
            <rdf:Description rdf:about="#_d3206aa8-7c9b-4a6a-ace8-138d9dfde6f9">
              <bqbiol:is>
                <rdf:Bag>
                  <rdf:li rdf:resource="http://identifiers.org/kegg.compound/#C00182"/>
                </rdf:Bag>
              </bqbiol:is>
              <bqbiol:is>
                <rdf:Bag>
                  <rdf:li rdf:resource="http://identifiers.org/obo.chebi/#CHEBI%3A:28087"/>
                </rdf:Bag>
              </bqbiol:is>
            </rdf:Description>
          </rdf:RDF>
        </annotation>
</species>
      <species id="fru6p" initialConcentration="0.05" name="fru6p" metaid="_b23d9fcb-8ac0-4256-9509-e2631a945d15" sboTerm="SBO:0000299" substanceUnits="mM" compartment="cyto">
        <annotation>
          <rdf:RDF xmlns:rdf="http://www.w3.org/1999/02/22-rdf-syntax-ns#" xmlns:bqbiol="http://biomodels.net/biology-qualifiers/" xmlns:bqmodel="http://biomodels.net/model-qualifiers/">
            <rdf:Description rdf:about="#_b23d9fcb-8ac0-4256-9509-e2631a945d15">
              <bqbiol:is>
                <rdf:Bag>
                  <rdf:li rdf:resource="http://identifiers.org/kegg.compound/#C00085"/>
                </rdf:Bag>
              </bqbiol:is>
              <bqbiol:is>
                <rdf:Bag>
                  <rdf:li rdf:resource="http://identifiers.org/obo.chebi/#CHEBI%3A:15946"/>
                </rdf:Bag>
              </bqbiol:is>
            </rdf:Description>
          </rdf:RDF>
        </annotation>
</species>
      <species id="glc6p" initialConcentration="0.12" name="glc6p" metaid="_21037c66-d112-4832-870f-e4851c177c3f" sboTerm="SBO:0000299" substanceUnits="mM" compartment="cyto">
        <annotation>
          <rdf:RDF xmlns:rdf="http://www.w3.org/1999/02/22-rdf-syntax-ns#" xmlns:bqbiol="http://biomodels.net/biology-qualifiers/" xmlns:bqmodel="http://biomodels.net/model-qualifiers/">
            <rdf:Description rdf:about="#_21037c66-d112-4832-870f-e4851c177c3f">
              <bqbiol:is>
                <rdf:Bag>
                  <rdf:li rdf:resource="http://identifiers.org/kegg.compound/#C00092"/>
                </rdf:Bag>
              </bqbiol:is>
              <bqbiol:is>
                <rdf:Bag>
                  <rdf:li rdf:resource="http://identifiers.org/obo.chebi/#CHEBI%3A:4170"/>
                </rdf:Bag>
              </bqbiol:is>
            </rdf:Description>
          </rdf:RDF>
        </annotation>
</species>
      <species id="fru26bp" initialConcentration="0.004" name="fru26bp" metaid="_5d4ba7c2-70e0-4d00-95fa-661e3a60dcb8" sboTerm="SBO:0000299" substanceUnits="mM" compartment="cyto">
        <annotation>
          <rdf:RDF xmlns:rdf="http://www.w3.org/1999/02/22-rdf-syntax-ns#" xmlns:bqbiol="http://biomodels.net/biology-qualifiers/" xmlns:bqmodel="http://biomodels.net/model-qualifiers/">
            <rdf:Description rdf:about="#_5d4ba7c2-70e0-4d00-95fa-661e3a60dcb8">
              <bqbiol:is>
                <rdf:Bag>
                  <rdf:li rdf:resource="http://identifiers.org/kegg.compound/#C00665"/>
                </rdf:Bag>
              </bqbiol:is>
              <bqbiol:is>
                <rdf:Bag>
                  <rdf:li rdf:resource="http://identifiers.org/obo.chebi/#CHEBI%3A:28602"/>
                </rdf:Bag>
              </bqbiol:is>
            </rdf:Description>
          </rdf:RDF>
        </annotation>
</species>
      <species id="fru16bp" initialConcentration="0.02" name="fru16bp" metaid="_84681290-f2e7-4834-96da-23c70a4c0190" sboTerm="SBO:0000299" substanceUnits="mM" compartment="cyto">
        <annotation>
          <rdf:RDF xmlns:rdf="http://www.w3.org/1999/02/22-rdf-syntax-ns#" xmlns:bqbiol="http://biomodels.net/biology-qualifiers/" xmlns:bqmodel="http://biomodels.net/model-qualifiers/">
            <rdf:Description rdf:about="#_84681290-f2e7-4834-96da-23c70a4c0190">
              <bqbiol:is>
                <rdf:Bag>
                  <rdf:li rdf:resource="http://identifiers.org/kegg.compound/#C00354"/>
                </rdf:Bag>
              </bqbiol:is>
              <bqbiol:is>
                <rdf:Bag>
                  <rdf:li rdf:resource="http://identifiers.org/obo.chebi/#CHEBI%3A:16905"/>
                </rdf:Bag>
              </bqbiol:is>
            </rdf:Description>
          </rdf:RDF>
        </annotation>
</species>
      <species id="dhap" initialConcentration="0.03" name="dhap" metaid="_2efefcff-8842-4566-9387-803e384f1af3" sboTerm="SBO:0000299" substanceUnits="mM" compartment="cyto">
        <annotation>
          <rdf:RDF xmlns:rdf="http://www.w3.org/1999/02/22-rdf-syntax-ns#" xmlns:bqbiol="http://biomodels.net/biology-qualifiers/" xmlns:bqmodel="http://biomodels.net/model-qualifiers/">
            <rdf:Description rdf:about="#_2efefcff-8842-4566-9387-803e384f1af3">
              <bqbiol:is>
                <rdf:Bag>
                  <rdf:li rdf:resource="http://identifiers.org/kegg.compound/#C00111"/>
                </rdf:Bag>
              </bqbiol:is>
              <bqbiol:is>
                <rdf:Bag>
                  <rdf:li rdf:resource="http://identifiers.org/obo.chebi/#CHEBI%3A:16108"/>
                </rdf:Bag>
              </bqbiol:is>
            </rdf:Description>
          </rdf:RDF>
        </annotation>
</species>
      <species id="grap" initialConcentration="0.1" name="grap" metaid="_e2c5e5a2-cd38-423a-a4fa-8b90762893f1" sboTerm="SBO:0000299" substanceUnits="mM" compartment="cyto">
        <annotation>
          <rdf:RDF xmlns:rdf="http://www.w3.org/1999/02/22-rdf-syntax-ns#" xmlns:bqbiol="http://biomodels.net/biology-qualifiers/" xmlns:bqmodel="http://biomodels.net/model-qualifiers/">
            <rdf:Description rdf:about="#_e2c5e5a2-cd38-423a-a4fa-8b90762893f1">
              <bqbiol:is>
                <rdf:Bag>
                  <rdf:li rdf:resource="http://identifiers.org/kegg.compound/#C00118"/>
                </rdf:Bag>
              </bqbiol:is>
              <bqbiol:is>
                <rdf:Bag>
                  <rdf:li rdf:resource="http://identifiers.org/obo.chebi/#CHEBI%3A:29052"/>
                </rdf:Bag>
              </bqbiol:is>
            </rdf:Description>
          </rdf:RDF>
        </annotation>
</species>
      <species id="pg3" initialConcentration="0.27" name="pg3" metaid="_302359c6-2399-46c0-b609-3fe254eb40d8" sboTerm="SBO:0000299" substanceUnits="mM" compartment="cyto">
        <annotation>
          <rdf:RDF xmlns:rdf="http://www.w3.org/1999/02/22-rdf-syntax-ns#" xmlns:bqbiol="http://biomodels.net/biology-qualifiers/" xmlns:bqmodel="http://biomodels.net/model-qualifiers/">
            <rdf:Description rdf:about="#_302359c6-2399-46c0-b609-3fe254eb40d8">
              <bqbiol:is>
                <rdf:Bag>
                  <rdf:li rdf:resource="http://identifiers.org/kegg.compound/#C00197"/>
                </rdf:Bag>
              </bqbiol:is>
              <bqbiol:is>
                <rdf:Bag>
                  <rdf:li rdf:resource="http://identifiers.org/obo.chebi/#CHEBI%3A:17794"/>
                </rdf:Bag>
              </bqbiol:is>
            </rdf:Description>
          </rdf:RDF>
        </annotation>
</species>
      <species id="bpg13" initialConcentration="0.3" name="bpg13" metaid="_4db1bc33-9478-4312-9f7f-7c903ed48c54" sboTerm="SBO:0000299" substanceUnits="mM" compartment="cyto">
        <annotation>
          <rdf:RDF xmlns:rdf="http://www.w3.org/1999/02/22-rdf-syntax-ns#" xmlns:bqbiol="http://biomodels.net/biology-qualifiers/" xmlns:bqmodel="http://biomodels.net/model-qualifiers/">
            <rdf:Description rdf:about="#_4db1bc33-9478-4312-9f7f-7c903ed48c54">
              <bqbiol:is>
                <rdf:Bag>
                  <rdf:li rdf:resource="http://identifiers.org/kegg.compound/#C00236"/>
                </rdf:Bag>
              </bqbiol:is>
              <bqbiol:is>
                <rdf:Bag>
                  <rdf:li rdf:resource="http://identifiers.org/obo.chebi/#CHEBI%3A:16001"/>
                </rdf:Bag>
              </bqbiol:is>
            </rdf:Description>
          </rdf:RDF>
        </annotation>
</species>
      <species id="pep" initialConcentration="0.15" name="pep" metaid="_6553d4c3-76b2-4c43-b471-5e35a8979fbc" sboTerm="SBO:0000299" substanceUnits="mM" compartment="cyto">
        <annotation>
          <rdf:RDF xmlns:rdf="http://www.w3.org/1999/02/22-rdf-syntax-ns#" xmlns:bqbiol="http://biomodels.net/biology-qualifiers/" xmlns:bqmodel="http://biomodels.net/model-qualifiers/">
            <rdf:Description rdf:about="#_6553d4c3-76b2-4c43-b471-5e35a8979fbc">
              <bqbiol:is>
                <rdf:Bag>
                  <rdf:li rdf:resource="http://identifiers.org/kegg.compound/#C00074"/>
                </rdf:Bag>
              </bqbiol:is>
              <bqbiol:is>
                <rdf:Bag>
                  <rdf:li rdf:resource="http://identifiers.org/obo.chebi/#CHEBI%3A:44897"/>
                </rdf:Bag>
              </bqbiol:is>
            </rdf:Description>
          </rdf:RDF>
        </annotation>
</species>
      <species id="pg2" initialConcentration="0.03" name="pg2" metaid="_b46ca375-0389-4ace-a85c-583961cb115f" sboTerm="SBO:0000299" substanceUnits="mM" compartment="cyto">
        <annotation>
          <rdf:RDF xmlns:rdf="http://www.w3.org/1999/02/22-rdf-syntax-ns#" xmlns:bqbiol="http://biomodels.net/biology-qualifiers/" xmlns:bqmodel="http://biomodels.net/model-qualifiers/">
            <rdf:Description rdf:about="#_b46ca375-0389-4ace-a85c-583961cb115f">
              <bqbiol:is>
                <rdf:Bag>
                  <rdf:li rdf:resource="http://identifiers.org/kegg.compound/#C00631"/>
                </rdf:Bag>
              </bqbiol:is>
              <bqbiol:is>
                <rdf:Bag>
                  <rdf:li rdf:resource="http://identifiers.org/obo.chebi/#CHEBI%3A:17835"/>
                </rdf:Bag>
              </bqbiol:is>
            </rdf:Description>
          </rdf:RDF>
        </annotation>
</species>
      <species id="oaa" initialConcentration="0.01" name="oaa" metaid="_09ef5505-2f7b-4078-b6ad-c90580a16414" sboTerm="SBO:0000299" substanceUnits="mM" compartment="cyto">
        <annotation>
          <rdf:RDF xmlns:rdf="http://www.w3.org/1999/02/22-rdf-syntax-ns#" xmlns:bqbiol="http://biomodels.net/biology-qualifiers/" xmlns:bqmodel="http://biomodels.net/model-qualifiers/">
            <rdf:Description rdf:about="#_09ef5505-2f7b-4078-b6ad-c90580a16414">
              <bqbiol:is>
                <rdf:Bag>
                  <rdf:li rdf:resource="http://identifiers.org/kegg.compound/#C00036"/>
                </rdf:Bag>
              </bqbiol:is>
              <bqbiol:is>
                <rdf:Bag>
                  <rdf:li rdf:resource="http://identifiers.org/obo.chebi/#CHEBI%3A:30744"/>
                </rdf:Bag>
              </bqbiol:is>
            </rdf:Description>
          </rdf:RDF>
        </annotation>
</species>
      <species id="pyr" initialConcentration="0.1" name="pyr" metaid="_ec729302-cc93-432d-8a63-d96f279dcab6" sboTerm="SBO:0000299" substanceUnits="mM" compartment="cyto">
        <annotation>
          <rdf:RDF xmlns:rdf="http://www.w3.org/1999/02/22-rdf-syntax-ns#" xmlns:bqbiol="http://biomodels.net/biology-qualifiers/" xmlns:bqmodel="http://biomodels.net/model-qualifiers/">
            <rdf:Description rdf:about="#_ec729302-cc93-432d-8a63-d96f279dcab6">
              <bqbiol:is>
                <rdf:Bag>
                  <rdf:li rdf:resource="http://identifiers.org/kegg.compound/#C00022"/>
                </rdf:Bag>
              </bqbiol:is>
              <bqbiol:is>
                <rdf:Bag>
                  <rdf:li rdf:resource="http://identifiers.org/obo.chebi/#CHEBI%3A:32816"/>
                </rdf:Bag>
              </bqbiol:is>
            </rdf:Description>
          </rdf:RDF>
        </annotation>
</species>
      <species id="glc_blood" initialConcentration="5" name="glc_blood" metaid="_31169521-7495-4c1b-8ceb-a30115e6b33d" sboTerm="SBO:0000299" substanceUnits="mM" compartment="blood">
        <annotation>
          <rdf:RDF xmlns:rdf="http://www.w3.org/1999/02/22-rdf-syntax-ns#" xmlns:bqbiol="http://biomodels.net/biology-qualifiers/" xmlns:bqmodel="http://biomodels.net/model-qualifiers/">
            <rdf:Description rdf:about="#_31169521-7495-4c1b-8ceb-a30115e6b33d">
              <bqbiol:is>
                <rdf:Bag>
                  <rdf:li rdf:resource="http://identifiers.org/kegg.compound/#C00031"/>
                </rdf:Bag>
              </bqbiol:is>
              <bqbiol:is>
                <rdf:Bag>
                  <rdf:li rdf:resource="http://identifiers.org/obo.chebi/#CHEBI%3A:4167"/>
                </rdf:Bag>
              </bqbiol:is>
            </rdf:Description>
          </rdf:RDF>
        </annotation>
</species>
      <species id="lac" initialConcentration="0.5" name="lac" metaid="_f1e97b47-59f8-42af-b7e1-591bbfe69166" sboTerm="SBO:0000299" substanceUnits="mM" compartment="cyto">
        <annotation>
          <rdf:RDF xmlns:rdf="http://www.w3.org/1999/02/22-rdf-syntax-ns#" xmlns:bqbiol="http://biomodels.net/biology-qualifiers/" xmlns:bqmodel="http://biomodels.net/model-qualifiers/">
            <rdf:Description rdf:about="#_f1e97b47-59f8-42af-b7e1-591bbfe69166">
              <bqbiol:is>
                <rdf:Bag>
                  <rdf:li rdf:resource="http://identifiers.org/kegg.compound/#C00186"/>
                </rdf:Bag>
              </bqbiol:is>
              <bqbiol:is>
                <rdf:Bag>
                  <rdf:li rdf:resource="http://identifiers.org/obo.chebi/#CHEBI%3A:422"/>
                </rdf:Bag>
              </bqbiol:is>
            </rdf:Description>
          </rdf:RDF>
        </annotation>
</species>
      <species id="p_mito" initialConcentration="5" name="p_mito" metaid="_65c5055d-0714-4f39-a6fa-1181d5b946b5" sboTerm="SBO:0000299" substanceUnits="mM" compartment="mito">
        <annotation>
          <rdf:RDF xmlns:rdf="http://www.w3.org/1999/02/22-rdf-syntax-ns#" xmlns:bqbiol="http://biomodels.net/biology-qualifiers/" xmlns:bqmodel="http://biomodels.net/model-qualifiers/">
            <rdf:Description rdf:about="#_65c5055d-0714-4f39-a6fa-1181d5b946b5">
              <bqbiol:is>
                <rdf:Bag>
                  <rdf:li rdf:resource="http://identifiers.org/kegg.compound/#C00009"/>
                </rdf:Bag>
              </bqbiol:is>
            </rdf:Description>
          </rdf:RDF>
        </annotation>
</species>
      <species id="oaa_mito" initialConcentration="0.01" name="oaa_mito" metaid="_5a3fb8a2-de46-4e9a-9826-086f12f6df2d" sboTerm="SBO:0000299" substanceUnits="mM" compartment="mito">
        <annotation>
          <rdf:RDF xmlns:rdf="http://www.w3.org/1999/02/22-rdf-syntax-ns#" xmlns:bqbiol="http://biomodels.net/biology-qualifiers/" xmlns:bqmodel="http://biomodels.net/model-qualifiers/">
            <rdf:Description rdf:about="#_5a3fb8a2-de46-4e9a-9826-086f12f6df2d">
              <bqbiol:is>
                <rdf:Bag>
                  <rdf:li rdf:resource="http://identifiers.org/kegg.compound/#C00036"/>
                </rdf:Bag>
              </bqbiol:is>
              <bqbiol:is>
                <rdf:Bag>
                  <rdf:li rdf:resource="http://identifiers.org/obo.chebi/#CHEBI%3A:30744"/>
                </rdf:Bag>
              </bqbiol:is>
            </rdf:Description>
          </rdf:RDF>
        </annotation>
</species>
      <species id="lac_blood" initialConcentration="1.2" name="lac_blood" metaid="_f54afa4f-965a-41d7-8dcc-72a91c93e866" sboTerm="SBO:0000299" substanceUnits="mM" compartment="blood">
        <annotation>
          <rdf:RDF xmlns:rdf="http://www.w3.org/1999/02/22-rdf-syntax-ns#" xmlns:bqbiol="http://biomodels.net/biology-qualifiers/" xmlns:bqmodel="http://biomodels.net/model-qualifiers/">
            <rdf:Description rdf:about="#_f54afa4f-965a-41d7-8dcc-72a91c93e866">
              <bqbiol:is>
                <rdf:Bag>
                  <rdf:li rdf:resource="http://identifiers.org/kegg.compound/#C00186"/>
                </rdf:Bag>
              </bqbiol:is>
              <bqbiol:is>
                <rdf:Bag>
                  <rdf:li rdf:resource="http://identifiers.org/obo.chebi/#CHEBI%3A:422"/>
                </rdf:Bag>
              </bqbiol:is>
            </rdf:Description>
          </rdf:RDF>
        </annotation>
</species>
      <species id="co2_mito" initialConcentration="5" name="co2_mito" metaid="_6120f796-0208-4738-a6f8-fc51a7db76fe" sboTerm="SBO:0000299" substanceUnits="mM" compartment="mito">
        <annotation>
          <rdf:RDF xmlns:rdf="http://www.w3.org/1999/02/22-rdf-syntax-ns#" xmlns:bqbiol="http://biomodels.net/biology-qualifiers/" xmlns:bqmodel="http://biomodels.net/model-qualifiers/">
            <rdf:Description rdf:about="#_6120f796-0208-4738-a6f8-fc51a7db76fe">
              <bqbiol:is>
                <rdf:Bag>
                  <rdf:li rdf:resource="http://identifiers.org/kegg.compound/#C00011"/>
                </rdf:Bag>
              </bqbiol:is>
              <bqbiol:is>
                <rdf:Bag>
                  <rdf:li rdf:resource="http://identifiers.org/obo.chebi/#CHEBI%3A:16526"/>
                </rdf:Bag>
              </bqbiol:is>
            </rdf:Description>
          </rdf:RDF>
        </annotation>
</species>
      <species id="pyr_mito" initialConcentration="0.1" name="pyr_mito" metaid="_de7052da-6051-4c8f-b107-6c164b12eada" sboTerm="SBO:0000299" substanceUnits="mM" compartment="mito">
        <annotation>
          <rdf:RDF xmlns:rdf="http://www.w3.org/1999/02/22-rdf-syntax-ns#" xmlns:bqbiol="http://biomodels.net/biology-qualifiers/" xmlns:bqmodel="http://biomodels.net/model-qualifiers/">
            <rdf:Description rdf:about="#_de7052da-6051-4c8f-b107-6c164b12eada">
              <bqbiol:is>
                <rdf:Bag>
                  <rdf:li rdf:resource="http://identifiers.org/kegg.compound/#C00022"/>
                </rdf:Bag>
              </bqbiol:is>
              <bqbiol:is>
                <rdf:Bag>
                  <rdf:li rdf:resource="http://identifiers.org/obo.chebi/#CHEBI%3A:32816"/>
                </rdf:Bag>
              </bqbiol:is>
            </rdf:Description>
          </rdf:RDF>
        </annotation>
</species>
      <species id="cit_mito" initialConcentration="0.32" name="cit_mito" metaid="_cfc019d0-80ae-4d33-921f-215bffb71f9a" sboTerm="SBO:0000299" substanceUnits="mM" compartment="mito">
        <annotation>
          <rdf:RDF xmlns:rdf="http://www.w3.org/1999/02/22-rdf-syntax-ns#" xmlns:bqbiol="http://biomodels.net/biology-qualifiers/" xmlns:bqmodel="http://biomodels.net/model-qualifiers/">
            <rdf:Description rdf:about="#_cfc019d0-80ae-4d33-921f-215bffb71f9a">
              <bqbiol:is>
                <rdf:Bag>
                  <rdf:li rdf:resource="http://identifiers.org/kegg.compound/#C00158"/>
                </rdf:Bag>
              </bqbiol:is>
              <bqbiol:is>
                <rdf:Bag>
                  <rdf:li rdf:resource="http://identifiers.org/obo.chebi/#CHEBI%3A:30769"/>
                </rdf:Bag>
              </bqbiol:is>
            </rdf:Description>
          </rdf:RDF>
        </annotation>
</species>
      <species id="pep_mito" initialConcentration="0.15" name="pep_mito" metaid="_7b2f5a79-00b1-4774-816a-72c9c41dfe51" sboTerm="SBO:0000299" substanceUnits="mM" compartment="mito">
        <annotation>
          <rdf:RDF xmlns:rdf="http://www.w3.org/1999/02/22-rdf-syntax-ns#" xmlns:bqbiol="http://biomodels.net/biology-qualifiers/" xmlns:bqmodel="http://biomodels.net/model-qualifiers/">
            <rdf:Description rdf:about="#_7b2f5a79-00b1-4774-816a-72c9c41dfe51">
              <bqbiol:is>
                <rdf:Bag>
                  <rdf:li rdf:resource="http://identifiers.org/kegg.compound/#C00074"/>
                </rdf:Bag>
              </bqbiol:is>
              <bqbiol:is>
                <rdf:Bag>
                  <rdf:li rdf:resource="http://identifiers.org/obo.chebi/#CHEBI%3A:44897"/>
                </rdf:Bag>
              </bqbiol:is>
            </rdf:Description>
          </rdf:RDF>
        </annotation>
</species>
      <species id="acoa_mito" initialConcentration="0.04" name="acoa_mito" metaid="_32a8cf49-1874-48bb-b103-16c2840a8ecb" sboTerm="SBO:0000299" substanceUnits="mM" compartment="mito">
        <annotation>
          <rdf:RDF xmlns:rdf="http://www.w3.org/1999/02/22-rdf-syntax-ns#" xmlns:bqbiol="http://biomodels.net/biology-qualifiers/" xmlns:bqmodel="http://biomodels.net/model-qualifiers/">
            <rdf:Description rdf:about="#_32a8cf49-1874-48bb-b103-16c2840a8ecb">
              <bqbiol:is>
                <rdf:Bag>
                  <rdf:li rdf:resource="http://identifiers.org/kegg.compound/#C00024"/>
                </rdf:Bag>
              </bqbiol:is>
              <bqbiol:is>
                <rdf:Bag>
                  <rdf:li rdf:resource="http://identifiers.org/obo.chebi/#CHEBI%3A:15351"/>
                </rdf:Bag>
              </bqbiol:is>
            </rdf:Description>
          </rdf:RDF>
        </annotation>
</species>
      <species id="gtp_mito" initialConcentration="0.29" name="gtp_mito" metaid="_94f7baf7-97c0-4c41-94e4-5f6c430c6e79" sboTerm="SBO:0000299" substanceUnits="mM" compartment="mito">
        <annotation>
          <rdf:RDF xmlns:rdf="http://www.w3.org/1999/02/22-rdf-syntax-ns#" xmlns:bqbiol="http://biomodels.net/biology-qualifiers/" xmlns:bqmodel="http://biomodels.net/model-qualifiers/">
            <rdf:Description rdf:about="#_94f7baf7-97c0-4c41-94e4-5f6c430c6e79">
              <bqbiol:is>
                <rdf:Bag>
                  <rdf:li rdf:resource="http://identifiers.org/kegg.compound/#C00044"/>
                </rdf:Bag>
              </bqbiol:is>
              <bqbiol:is>
                <rdf:Bag>
                  <rdf:li rdf:resource="http://identifiers.org/obo.chebi/#CHEBI%3A:15996"/>
                </rdf:Bag>
              </bqbiol:is>
            </rdf:Description>
          </rdf:RDF>
        </annotation>
</species>
      <species id="gdp_mito" initialConcentration="0.1" name="gdp_mito" metaid="_11be6ffe-f362-4a94-9e82-fbcaa4846dad" sboTerm="SBO:0000299" substanceUnits="mM" compartment="mito">
        <annotation>
          <rdf:RDF xmlns:rdf="http://www.w3.org/1999/02/22-rdf-syntax-ns#" xmlns:bqbiol="http://biomodels.net/biology-qualifiers/" xmlns:bqmodel="http://biomodels.net/model-qualifiers/">
            <rdf:Description rdf:about="#_11be6ffe-f362-4a94-9e82-fbcaa4846dad">
              <bqbiol:is>
                <rdf:Bag>
                  <rdf:li rdf:resource="http://identifiers.org/kegg.compound/#C00035"/>
                </rdf:Bag>
              </bqbiol:is>
              <bqbiol:is>
                <rdf:Bag>
                  <rdf:li rdf:resource="http://identifiers.org/obo.chebi/#CHEBI%3A:17552"/>
                </rdf:Bag>
              </bqbiol:is>
            </rdf:Description>
          </rdf:RDF>
        </annotation>
</species>
      <species id="atp_mito" initialConcentration="2.8" name="atp_mito" metaid="_6ff76ccd-8c6f-453f-92eb-4c5b970a0d60" sboTerm="SBO:0000299" substanceUnits="mM" compartment="mito">
        <annotation>
          <rdf:RDF xmlns:rdf="http://www.w3.org/1999/02/22-rdf-syntax-ns#" xmlns:bqbiol="http://biomodels.net/biology-qualifiers/" xmlns:bqmodel="http://biomodels.net/model-qualifiers/">
            <rdf:Description rdf:about="#_6ff76ccd-8c6f-453f-92eb-4c5b970a0d60">
              <bqbiol:is>
                <rdf:Bag>
                  <rdf:li rdf:resource="http://identifiers.org/kegg.compound/#C00002"/>
                </rdf:Bag>
              </bqbiol:is>
              <bqbiol:is>
                <rdf:Bag>
                  <rdf:li rdf:resource="http://identifiers.org/obo.chebi/#CHEBI%3A:15422"/>
                </rdf:Bag>
              </bqbiol:is>
            </rdf:Description>
          </rdf:RDF>
        </annotation>
</species>
      <species id="adp_mito" initialConcentration="0.8" name="adp_mito" metaid="_63be1210-7e37-4935-8954-1a663833871d" sboTerm="SBO:0000299" substanceUnits="mM" compartment="mito">
        <annotation>
          <rdf:RDF xmlns:rdf="http://www.w3.org/1999/02/22-rdf-syntax-ns#" xmlns:bqbiol="http://biomodels.net/biology-qualifiers/" xmlns:bqmodel="http://biomodels.net/model-qualifiers/">
            <rdf:Description rdf:about="#_63be1210-7e37-4935-8954-1a663833871d">
              <bqbiol:is>
                <rdf:Bag>
                  <rdf:li rdf:resource="http://identifiers.org/kegg.compound/#C00008"/>
                </rdf:Bag>
              </bqbiol:is>
              <bqbiol:is>
                <rdf:Bag>
                  <rdf:li rdf:resource="http://identifiers.org/obo.chebi/#CHEBI%3A:16761"/>
                </rdf:Bag>
              </bqbiol:is>
            </rdf:Description>
          </rdf:RDF>
        </annotation>
</species>
      <species id="nad_mito" initialConcentration="0.98" name="nad_mito" metaid="_9d92eeb4-ea66-4df5-8c89-6400b1066e29" sboTerm="SBO:0000299" substanceUnits="mM" compartment="mito">
        <annotation>
          <rdf:RDF xmlns:rdf="http://www.w3.org/1999/02/22-rdf-syntax-ns#" xmlns:bqbiol="http://biomodels.net/biology-qualifiers/" xmlns:bqmodel="http://biomodels.net/model-qualifiers/">
            <rdf:Description rdf:about="#_9d92eeb4-ea66-4df5-8c89-6400b1066e29">
              <bqbiol:is>
                <rdf:Bag>
                  <rdf:li rdf:resource="http://identifiers.org/kegg.compound/#C00003"/>
                </rdf:Bag>
              </bqbiol:is>
              <bqbiol:is>
                <rdf:Bag>
                  <rdf:li rdf:resource="http://identifiers.org/obo.chebi/#CHEBI%3A:15846"/>
                </rdf:Bag>
              </bqbiol:is>
            </rdf:Description>
          </rdf:RDF>
        </annotation>
</species>
      <species id="h_mito" initialConcentration="10E-9" name="h_mito" metaid="_dfdd0441-38e5-4493-863e-533d4031c400" sboTerm="SBO:0000299" substanceUnits="mM" compartment="mito">
        <annotation>
          <rdf:RDF xmlns:rdf="http://www.w3.org/1999/02/22-rdf-syntax-ns#" xmlns:bqbiol="http://biomodels.net/biology-qualifiers/" xmlns:bqmodel="http://biomodels.net/model-qualifiers/">
            <rdf:Description rdf:about="#_dfdd0441-38e5-4493-863e-533d4031c400">
              <bqbiol:is>
                <rdf:Bag>
                  <rdf:li rdf:resource="http://identifiers.org/kegg.compound/#C00011"/>
                </rdf:Bag>
              </bqbiol:is>
              <bqbiol:is>
                <rdf:Bag>
                  <rdf:li rdf:resource="http://identifiers.org/obo.chebi/#CHEBI%3A:24636"/>
                </rdf:Bag>
              </bqbiol:is>
            </rdf:Description>
          </rdf:RDF>
        </annotation>
</species>
      <species id="coa_mito" initialConcentration="0.055" name="coa_mito" metaid="_d13da0aa-1ab4-4b32-b3c9-de58eb0f1b9d" sboTerm="SBO:0000299" substanceUnits="mM" compartment="mito">
        <annotation>
          <rdf:RDF xmlns:rdf="http://www.w3.org/1999/02/22-rdf-syntax-ns#" xmlns:bqbiol="http://biomodels.net/biology-qualifiers/" xmlns:bqmodel="http://biomodels.net/model-qualifiers/">
            <rdf:Description rdf:about="#_d13da0aa-1ab4-4b32-b3c9-de58eb0f1b9d">
              <bqbiol:is>
                <rdf:Bag>
                  <rdf:li rdf:resource="http://identifiers.org/kegg.compound/#C00010"/>
                </rdf:Bag>
              </bqbiol:is>
              <bqbiol:is>
                <rdf:Bag>
                  <rdf:li rdf:resource="http://identifiers.org/obo.chebi/#CHEBI%3A:15346"/>
                </rdf:Bag>
              </bqbiol:is>
            </rdf:Description>
          </rdf:RDF>
        </annotation>
</species>
      <species id="nadh_mito" initialConcentration="0.24" name="nadh_mito" metaid="_b1546e6a-f7af-42f3-a3e4-47a8c6395ba1" sboTerm="SBO:0000299" substanceUnits="mM" compartment="mito">
        <annotation>
          <rdf:RDF xmlns:rdf="http://www.w3.org/1999/02/22-rdf-syntax-ns#" xmlns:bqbiol="http://biomodels.net/biology-qualifiers/" xmlns:bqmodel="http://biomodels.net/model-qualifiers/">
            <rdf:Description rdf:about="#_b1546e6a-f7af-42f3-a3e4-47a8c6395ba1">
              <bqbiol:is>
                <rdf:Bag>
                  <rdf:li rdf:resource="http://identifiers.org/kegg.compound/#C00004"/>
                </rdf:Bag>
              </bqbiol:is>
              <bqbiol:is>
                <rdf:Bag>
                  <rdf:li rdf:resource="http://identifiers.org/obo.chebi/#CHEBI%3A:16908"/>
                </rdf:Bag>
              </bqbiol:is>
            </rdf:Description>
          </rdf:RDF>
        </annotation>
</species>
      <species id="epinephrine_blood" initialConcentration="206.11" name="epinephrine_blood" metaid="_903cad15-401a-43b3-b7fa-7ff0fba5d73b" sboTerm="SBO:0000299" substanceUnits="mM" compartment="blood">
        <annotation>
          <rdf:RDF xmlns:rdf="http://www.w3.org/1999/02/22-rdf-syntax-ns#" xmlns:bqbiol="http://biomodels.net/biology-qualifiers/" xmlns:bqmodel="http://biomodels.net/model-qualifiers/">
            <rdf:Description rdf:about="#_903cad15-401a-43b3-b7fa-7ff0fba5d73b">
              <bqbiol:is>
                <rdf:Bag>
                  <rdf:li rdf:resource="http://identifiers.org/kegg.compound/#C00547"/>
                </rdf:Bag>
              </bqbiol:is>
              <bqbiol:is>
                <rdf:Bag>
                  <rdf:li rdf:resource="http://identifiers.org/obo.chebi/#CHEBI%3A:18357"/>
                </rdf:Bag>
              </bqbiol:is>
            </rdf:Description>
          </rdf:RDF>
        </annotation>
</species>
      <species id="glucagon_blood" initialConcentration="43.6E-9" name="glucagon_blood" metaid="_02324ab8-7b24-4136-8b6b-7f092b9c9f87" sboTerm="SBO:0000299" substanceUnits="mM" compartment="blood">
        <annotation>
          <rdf:RDF xmlns:rdf="http://www.w3.org/1999/02/22-rdf-syntax-ns#" xmlns:bqbiol="http://biomodels.net/biology-qualifiers/" xmlns:bqmodel="http://biomodels.net/model-qualifiers/">
            <rdf:Description rdf:about="#_02324ab8-7b24-4136-8b6b-7f092b9c9f87">
              <bqbiol:is>
                <rdf:Bag>
                  <rdf:li rdf:resource="http://identifiers.org/kegg.compound/#C01501"/>
                </rdf:Bag>
              </bqbiol:is>
              <bqbiol:is>
                <rdf:Bag>
                  <rdf:li rdf:resource="http://identifiers.org/uniprot/#P01275"/>
                </rdf:Bag>
              </bqbiol:is>
            </rdf:Description>
          </rdf:RDF>
        </annotation>
</species>
      <species id="insulin_blood" initialConcentration="76.1E-9" name="insulin_blood" metaid="_1df26fc1-8ad1-42fb-b554-b82695f5ae34" sboTerm="SBO:0000299" substanceUnits="mM" compartment="blood">
        <annotation>
          <rdf:RDF xmlns:rdf="http://www.w3.org/1999/02/22-rdf-syntax-ns#" xmlns:bqbiol="http://biomodels.net/biology-qualifiers/" xmlns:bqmodel="http://biomodels.net/model-qualifiers/">
            <rdf:Description rdf:about="#_1df26fc1-8ad1-42fb-b554-b82695f5ae34">
              <bqbiol:is>
                <rdf:Bag>
                  <rdf:li rdf:resource="http://identifiers.org/kegg.compound/#C00723"/>
                </rdf:Bag>
              </bqbiol:is>
              <bqbiol:is>
                <rdf:Bag>
                  <rdf:li rdf:resource="http://identifiers.org/uniprot/#P01308"/>
                </rdf:Bag>
              </bqbiol:is>
            </rdf:Description>
          </rdf:RDF>
        </annotation>
</species>
      <species id="h20_mito" initialConcentration="55000" name="h20_mito" metaid="_92842545-614d-4314-85ac-dfee1d20caeb" sboTerm="SBO:0000299" substanceUnits="mM" compartment="mito">
        <annotation>
          <rdf:RDF xmlns:rdf="http://www.w3.org/1999/02/22-rdf-syntax-ns#" xmlns:bqbiol="http://biomodels.net/biology-qualifiers/" xmlns:bqmodel="http://biomodels.net/model-qualifiers/">
            <rdf:Description rdf:about="#_92842545-614d-4314-85ac-dfee1d20caeb">
              <bqbiol:is>
                <rdf:Bag>
                  <rdf:li rdf:resource="http://identifiers.org/kegg.compound/#C00080"/>
                </rdf:Bag>
              </bqbiol:is>
              <bqbiol:is>
                <rdf:Bag>
                  <rdf:li rdf:resource="http://identifiers.org/obo.chebi/#CHEBI%3A:15377"/>
                </rdf:Bag>
              </bqbiol:is>
            </rdf:Description>
          </rdf:RDF>
        </annotation>
</species>
    </listOfSpecies>
    <listOfReactions>
      <reaction id="GLUT2" name="GLUT2" metaid="_ca9ead44-ab33-4671-9a4f-da85ecc6afd9" sboTerm="SBO:0000284">
      <notes>
%%%%%%%%%%%%%%%%%%%%%%%%%%%%%%%%%%%%%%%
%   Glucose import/export             %
%%%%%%%%%%%%%%%%%%%%%%%%%%%%%%%%%%%%%%%

% *********************************** %
% v1 : GLUT2 - Transporter
% *********************************** %
% T0011_cytoYext
% GLUT 2
% 1 C00031_ext -> 1 C00031_cyto
% glucose_ext -> glucose
% facilitated diffusion, low affinity, high-turnover transport system
% Lebergue2009, Elliot1982, Gold1991, Ciaraldi1986, Thorens1996,
% Nelson2008
% reversibel Michaelis Menten Kinetics; symmetrical transport of glucose by
% GLUT2
%
v1_deltag = 0;                              % [kJ/mol]
v1_keq = keq(v1_deltag);                    % []
v1_td = (glc_ext - glc/v1_keq);

v1_km = 42;                                 % [mM]
v1 = Vmax(1)/v1_km * v1_td /(1 + glc_ext/v1_km + glc/v1_km);
%v = Vmax/km * (glc_ext - glc/keq) /(1 + glc_ext/km + glc/km);
      </notes>
        <annotation>
          <rdf:RDF xmlns:rdf="http://www.w3.org/1999/02/22-rdf-syntax-ns#" xmlns:bqbiol="http://biomodels.net/biology-qualifiers/" xmlns:bqmodel="http://biomodels.net/model-qualifiers/">
            <rdf:Description rdf:about="#_ca9ead44-ab33-4671-9a4f-da85ecc6afd9">
              <bqbiol:is>
                <rdf:Bag>
                  <rdf:li rdf:resource="http://identifiers.org/uniprot/#P11168"/>
                </rdf:Bag>
              </bqbiol:is>
            </rdf:Description>
          </rdf:RDF>
        </annotation>
        <listOfReactants>
          <speciesReference species="glc_blood" sboTerm="SBO:0000015" stoichiometry="1"/>
        </listOfReactants>
        <listOfProducts>
          <speciesReference species="glc" sboTerm="SBO:0000011" stoichiometry="1"/>
        </listOfProducts>
      </reaction>

      <reaction id="GK" name="GK" metaid="_e88cbda2-316e-47ec-839f-0d1374402870" reversible="false" sboTerm="SBO:0000014">
      <notes>


      </notes>
        <annotation>
          <rdf:RDF xmlns:rdf="http://www.w3.org/1999/02/22-rdf-syntax-ns#" xmlns:bqbiol="http://biomodels.net/biology-qualifiers/" xmlns:bqmodel="http://biomodels.net/model-qualifiers/">
            <rdf:Description rdf:about="#_e88cbda2-316e-47ec-839f-0d1374402870">
              <bqbiol:is>
                <rdf:Bag>
                  <rdf:li rdf:resource="http://identifiers.org/kegg.reaction/#R00299"/>
                </rdf:Bag>
              </bqbiol:is>
              <bqbiol:is>
                <rdf:Bag>
                  <rdf:li rdf:resource="http://identifiers.org/uniprot/#P35557"/>
                </rdf:Bag>
              </bqbiol:is>
            </rdf:Description>
          </rdf:RDF>
        </annotation>
        <listOfReactants>
          <speciesReference species="atp" sboTerm="SBO:0000015" stoichiometry="1"/>
          <speciesReference species="glc" sboTerm="SBO:0000015" stoichiometry="1"/>
        </listOfReactants>
        <listOfProducts>
          <speciesReference species="adp" sboTerm="SBO:0000011" stoichiometry="1"/>
          <speciesReference species="glc6p" sboTerm="SBO:0000011" stoichiometry="1"/>
        </listOfProducts>
      </reaction>

      <reaction id="G6PASE" name="G6PASE" metaid="_dffbdeac-b622-4847-bb93-75749838e607" reversible="false" sboTerm="SBO:0000014">
      <notes>


      </notes>
        <annotation>
          <rdf:RDF xmlns:rdf="http://www.w3.org/1999/02/22-rdf-syntax-ns#" xmlns:bqbiol="http://biomodels.net/biology-qualifiers/" xmlns:bqmodel="http://biomodels.net/model-qualifiers/">
            <rdf:Description rdf:about="#_dffbdeac-b622-4847-bb93-75749838e607">
              <bqbiol:is>
                <rdf:Bag>
                  <rdf:li rdf:resource="http://identifiers.org/kegg.reaction/#R00303"/>
                </rdf:Bag>
              </bqbiol:is>
              <bqbiol:is>
                <rdf:Bag>
                  <rdf:li rdf:resource="http://identifiers.org/uniprot/#P35575"/>
                </rdf:Bag>
              </bqbiol:is>
            </rdf:Description>
          </rdf:RDF>
        </annotation>
        <listOfReactants>
          <speciesReference species="h2o" sboTerm="SBO:0000015" stoichiometry="1"/>
          <speciesReference species="glc6p" sboTerm="SBO:0000015" stoichiometry="1"/>
        </listOfReactants>
        <listOfProducts>
          <speciesReference species="p" sboTerm="SBO:0000011" stoichiometry="1"/>
          <speciesReference species="glc" sboTerm="SBO:0000011" stoichiometry="1"/>
        </listOfProducts>
      </reaction>

      <reaction id="GPI" name="GPI" metaid="_bd220b77-739e-4867-8009-b20994ced42a" sboTerm="SBO:0000014">
      <notes>


      </notes>

        <annotation>
          <rdf:RDF xmlns:rdf="http://www.w3.org/1999/02/22-rdf-syntax-ns#" xmlns:bqbiol="http://biomodels.net/biology-qualifiers/" xmlns:bqmodel="http://biomodels.net/model-qualifiers/">
            <rdf:Description rdf:about="#_bd220b77-739e-4867-8009-b20994ced42a">
              <bqbiol:is>
                <rdf:Bag>
                  <rdf:li rdf:resource="http://identifiers.org/kegg.reaction/#R00771"/>
                </rdf:Bag>
              </bqbiol:is>
              <bqbiol:is>
                <rdf:Bag>
                  <rdf:li rdf:resource="http://identifiers.org/uniprot/#P06744 "/>
                </rdf:Bag>
              </bqbiol:is>
            </rdf:Description>
          </rdf:RDF>
        </annotation>
        <listOfReactants>
          <speciesReference species="glc6p" sboTerm="SBO:0000015" stoichiometry="1"/>
        </listOfReactants>
        <listOfProducts>
          <speciesReference species="fru6p" sboTerm="SBO:0000011" stoichiometry="1"/>
        </listOfProducts>
      </reaction>

      <reaction id="G16PI" name="G16PI" metaid="_909e47c5-c9b1-4a07-890a-cc05e2e8e834" sboTerm="SBO:0000014">
      <notes>


      </notes>
        <annotation>
          <rdf:RDF xmlns:rdf="http://www.w3.org/1999/02/22-rdf-syntax-ns#" xmlns:bqbiol="http://biomodels.net/biology-qualifiers/" xmlns:bqmodel="http://biomodels.net/model-qualifiers/">
            <rdf:Description rdf:about="#_909e47c5-c9b1-4a07-890a-cc05e2e8e834">
              <bqbiol:is>
                <rdf:Bag>
                  <rdf:li rdf:resource="http://identifiers.org/kegg.reaction/#R00959"/>
                </rdf:Bag>
              </bqbiol:is>
              <bqbiol:is>
                <rdf:Bag>
                  <rdf:li rdf:resource="http://identifiers.org/uniprot/#P36871, UNIPROT:Q96G03"/>
                </rdf:Bag>
              </bqbiol:is>
            </rdf:Description>
          </rdf:RDF>
        </annotation>
        <listOfReactants>
          <speciesReference species="glc1p" sboTerm="SBO:0000015" stoichiometry="1"/>
        </listOfReactants>
        <listOfProducts>
          <speciesReference species="glc6p" sboTerm="SBO:0000011" stoichiometry="1"/>
        </listOfProducts>
      </reaction>

      <reaction id="UPGASE" name="UPGASE" metaid="_ed840cd3-a9e1-4ad3-9564-b5f4a53c7a7e" sboTerm="SBO:0000014">
      <notes>


      </notes>
        <annotation>
          <rdf:RDF xmlns:rdf="http://www.w3.org/1999/02/22-rdf-syntax-ns#" xmlns:bqbiol="http://biomodels.net/biology-qualifiers/" xmlns:bqmodel="http://biomodels.net/model-qualifiers/">
            <rdf:Description rdf:about="#_ed840cd3-a9e1-4ad3-9564-b5f4a53c7a7e">
              <bqbiol:is>
                <rdf:Bag>
                  <rdf:li rdf:resource="http://identifiers.org/kegg.reaction/#R00289"/>
                </rdf:Bag>
              </bqbiol:is>
              <bqbiol:is>
                <rdf:Bag>
                  <rdf:li rdf:resource="http://identifiers.org/uniprot/#Q16851"/>
                </rdf:Bag>
              </bqbiol:is>
            </rdf:Description>
          </rdf:RDF>
        </annotation>
        <listOfReactants>
          <speciesReference species="utp" sboTerm="SBO:0000015" stoichiometry="1"/>
          <speciesReference species="glc1p" sboTerm="SBO:0000015" stoichiometry="1"/>
        </listOfReactants>
        <listOfProducts>
          <speciesReference species="pp" sboTerm="SBO:0000011" stoichiometry="1"/>
          <speciesReference species="udpglc" sboTerm="SBO:0000011" stoichiometry="1"/>
        </listOfProducts>
      </reaction>

      <reaction id="PPASE" name="PPASE" metaid="_b571941d-504d-49d5-ad8b-8ac17396cdfc" reversible="false" sboTerm="SBO:0000014">
      <notes>


      </notes>
        <annotation>
          <rdf:RDF xmlns:rdf="http://www.w3.org/1999/02/22-rdf-syntax-ns#" xmlns:bqbiol="http://biomodels.net/biology-qualifiers/" xmlns:bqmodel="http://biomodels.net/model-qualifiers/">
            <rdf:Description rdf:about="#_b571941d-504d-49d5-ad8b-8ac17396cdfc">
              <bqbiol:is>
                <rdf:Bag>
                  <rdf:li rdf:resource="http://identifiers.org/kegg.reaction/#R00004"/>
                </rdf:Bag>
              </bqbiol:is>
              <bqbiol:is>
                <rdf:Bag>
                  <rdf:li rdf:resource="http://identifiers.org/uniprot/#Q15181"/>
                </rdf:Bag>
              </bqbiol:is>
            </rdf:Description>
          </rdf:RDF>
        </annotation>
        <listOfReactants>
          <speciesReference species="pp" sboTerm="SBO:0000015" stoichiometry="1"/>
          <speciesReference species="h2o" sboTerm="SBO:0000015" stoichiometry="1"/>
        </listOfReactants>
        <listOfProducts>
          <speciesReference species="p" sboTerm="SBO:0000011" stoichiometry="2"/>
        </listOfProducts>
      </reaction>

      <reaction id="GS" name="GS" metaid="_7aaf9f79-5974-458c-8f94-3c2fcf443ca9" reversible="false" sboTerm="SBO:0000014">
      <notes>


      </notes>
        <annotation>
          <rdf:RDF xmlns:rdf="http://www.w3.org/1999/02/22-rdf-syntax-ns#" xmlns:bqbiol="http://biomodels.net/biology-qualifiers/" xmlns:bqmodel="http://biomodels.net/model-qualifiers/">
            <rdf:Description rdf:about="#_7aaf9f79-5974-458c-8f94-3c2fcf443ca9">
              <bqbiol:is>
                <rdf:Bag>
                  <rdf:li rdf:resource="http://identifiers.org/uniprot/#P54840"/>
                </rdf:Bag>
              </bqbiol:is>
            </rdf:Description>
          </rdf:RDF>
        </annotation>
        <listOfReactants>
          <speciesReference species="udpglc" sboTerm="SBO:0000015" stoichiometry="1"/>
        </listOfReactants>
        <listOfProducts>
          <speciesReference species="udp" sboTerm="SBO:0000011" stoichiometry="1"/>
          <speciesReference species="glyglc" sboTerm="SBO:0000011" stoichiometry="1"/>
        </listOfProducts>
      </reaction>

      <reaction id="GP" name="GP" metaid="_41fa8ac6-48de-4ec6-be53-93fa4855d236" sboTerm="SBO:0000014">
      <notes>


      </notes>
        <annotation>
          <rdf:RDF xmlns:rdf="http://www.w3.org/1999/02/22-rdf-syntax-ns#" xmlns:bqbiol="http://biomodels.net/biology-qualifiers/" xmlns:bqmodel="http://biomodels.net/model-qualifiers/">
            <rdf:Description rdf:about="#_41fa8ac6-48de-4ec6-be53-93fa4855d236">
              <bqbiol:is>
                <rdf:Bag>
                  <rdf:li rdf:resource="http://identifiers.org/uniprot/#P06737"/>
                </rdf:Bag>
              </bqbiol:is>
            </rdf:Description>
          </rdf:RDF>
        </annotation>
        <listOfReactants>
          <speciesReference species="p" sboTerm="SBO:0000015" stoichiometry="1"/>
          <speciesReference species="glyglc" sboTerm="SBO:0000015" stoichiometry="1"/>
        </listOfReactants>
        <listOfProducts>
          <speciesReference species="glc1p" sboTerm="SBO:0000011" stoichiometry="1"/>
        </listOfProducts>
      </reaction>

      <reaction id="NTKGTP" name="NTKGTP" metaid="_aa44dfea-c3cf-4b5d-870c-2f04feee0485" sboTerm="SBO:0000014">
      <notes>


      </notes>
        <annotation>
          <rdf:RDF xmlns:rdf="http://www.w3.org/1999/02/22-rdf-syntax-ns#" xmlns:bqbiol="http://biomodels.net/biology-qualifiers/" xmlns:bqmodel="http://biomodels.net/model-qualifiers/">
            <rdf:Description rdf:about="#_aa44dfea-c3cf-4b5d-870c-2f04feee0485">
              <bqbiol:is>
                <rdf:Bag>
                  <rdf:li rdf:resource="http://identifiers.org/kegg.reaction/#R00330"/>
                </rdf:Bag>
              </bqbiol:is>
            </rdf:Description>
          </rdf:RDF>
        </annotation>
        <listOfReactants>
          <speciesReference species="atp" sboTerm="SBO:0000015" stoichiometry="1"/>
          <speciesReference species="gdp" sboTerm="SBO:0000015" stoichiometry="1"/>
        </listOfReactants>
        <listOfProducts>
          <speciesReference species="adp" sboTerm="SBO:0000011" stoichiometry="1"/>
          <speciesReference species="gtp" sboTerm="SBO:0000011" stoichiometry="1"/>
        </listOfProducts>
      </reaction>

      <reaction id="NTKUTP" name="NTKUTP" metaid="_062ee813-23ab-4fcd-b426-38e29ad6debe" sboTerm="SBO:0000014">
        <annotation>
      <notes>


      </notes>
          <rdf:RDF xmlns:rdf="http://www.w3.org/1999/02/22-rdf-syntax-ns#" xmlns:bqbiol="http://biomodels.net/biology-qualifiers/" xmlns:bqmodel="http://biomodels.net/model-qualifiers/">
            <rdf:Description rdf:about="#_062ee813-23ab-4fcd-b426-38e29ad6debe">
              <bqbiol:is>
                <rdf:Bag>
                  <rdf:li rdf:resource="http://identifiers.org/kegg.reaction/#R00156"/>
                </rdf:Bag>
              </bqbiol:is>
            </rdf:Description>
          </rdf:RDF>
        </annotation>
        <listOfReactants>
          <speciesReference species="atp" sboTerm="SBO:0000015" stoichiometry="1"/>
          <speciesReference species="udp" sboTerm="SBO:0000015" stoichiometry="1"/>
        </listOfReactants>
        <listOfProducts>
          <speciesReference species="adp" sboTerm="SBO:0000011" stoichiometry="1"/>
          <speciesReference species="utp" sboTerm="SBO:0000011" stoichiometry="1"/>
        </listOfProducts>
      </reaction>

      <reaction id="AK" name="AK" metaid="_5175a799-6837-48f7-9c5f-de7ff699fa08" sboTerm="SBO:0000014">
      <notes>


      </notes>
        <annotation>
          <rdf:RDF xmlns:rdf="http://www.w3.org/1999/02/22-rdf-syntax-ns#" xmlns:bqbiol="http://biomodels.net/biology-qualifiers/" xmlns:bqmodel="http://biomodels.net/model-qualifiers/">
            <rdf:Description rdf:about="#_5175a799-6837-48f7-9c5f-de7ff699fa08">
              <bqbiol:is>
                <rdf:Bag>
                  <rdf:li rdf:resource="http://identifiers.org/kegg.reaction/#R00127"/>
                </rdf:Bag>
              </bqbiol:is>
            </rdf:Description>
          </rdf:RDF>
        </annotation>
        <listOfReactants>
          <speciesReference species="atp" sboTerm="SBO:0000015" stoichiometry="1"/>
          <speciesReference species="amp" sboTerm="SBO:0000015" stoichiometry="1"/>
        </listOfReactants>
        <listOfProducts>
          <speciesReference species="adp" sboTerm="SBO:0000011" stoichiometry="2"/>
        </listOfProducts>
      </reaction>

      <reaction id="PFK2" name="PFK2" metaid="_c7f74067-9c9d-43df-8f4a-cc8549705945" reversible="false" sboTerm="SBO:0000014">
      <notes>


      </notes>
        <annotation>
          <rdf:RDF xmlns:rdf="http://www.w3.org/1999/02/22-rdf-syntax-ns#" xmlns:bqbiol="http://biomodels.net/biology-qualifiers/" xmlns:bqmodel="http://biomodels.net/model-qualifiers/">
            <rdf:Description rdf:about="#_c7f74067-9c9d-43df-8f4a-cc8549705945">
              <bqbiol:is>
                <rdf:Bag>
                  <rdf:li rdf:resource="http://identifiers.org/kegg.reaction/#R02732"/>
                </rdf:Bag>
              </bqbiol:is>
              <bqbiol:is>
                <rdf:Bag>
                  <rdf:li rdf:resource="http://identifiers.org/uniprot/#P16118"/>
                </rdf:Bag>
              </bqbiol:is>
            </rdf:Description>
          </rdf:RDF>
        </annotation>
        <listOfReactants>
          <speciesReference species="atp" sboTerm="SBO:0000015" stoichiometry="1"/>
          <speciesReference species="fru6p" sboTerm="SBO:0000015" stoichiometry="1"/>
        </listOfReactants>
        <listOfProducts>
          <speciesReference species="adp" sboTerm="SBO:0000011" stoichiometry="1"/>
          <speciesReference species="fru26bp" sboTerm="SBO:0000011" stoichiometry="1"/>
        </listOfProducts>
      </reaction>

      <reaction id="FBP2" name="FBP2" metaid="_92757945-dbf6-4dfa-8d8a-eb81581d440e" reversible="false" sboTerm="SBO:0000014">
      <notes>


      </notes>
        <annotation>
          <rdf:RDF xmlns:rdf="http://www.w3.org/1999/02/22-rdf-syntax-ns#" xmlns:bqbiol="http://biomodels.net/biology-qualifiers/" xmlns:bqmodel="http://biomodels.net/model-qualifiers/">
            <rdf:Description rdf:about="#_92757945-dbf6-4dfa-8d8a-eb81581d440e">
              <bqbiol:is>
                <rdf:Bag>
                  <rdf:li rdf:resource="http://identifiers.org/kegg.reaction/#R02731"/>
                </rdf:Bag>
              </bqbiol:is>
              <bqbiol:is>
                <rdf:Bag>
                  <rdf:li rdf:resource="http://identifiers.org/uniprot/#P16118"/>
                </rdf:Bag>
              </bqbiol:is>
            </rdf:Description>
          </rdf:RDF>
        </annotation>
        <listOfReactants>
          <speciesReference species="h2o" sboTerm="SBO:0000015" stoichiometry="1"/>
          <speciesReference species="fru26bp" sboTerm="SBO:0000015" stoichiometry="1"/>
        </listOfReactants>
        <listOfProducts>
          <speciesReference species="p" sboTerm="SBO:0000011" stoichiometry="1"/>
          <speciesReference species="fru6p" sboTerm="SBO:0000011" stoichiometry="1"/>
        </listOfProducts>
      </reaction>

      <reaction id="PFK1" name="PFK1" metaid="_d8e80035-14c0-4c36-b1fc-8a1e88c2fb0e" reversible="false" sboTerm="SBO:0000014">
      <notes>


      </notes>
        <annotation>
          <rdf:RDF xmlns:rdf="http://www.w3.org/1999/02/22-rdf-syntax-ns#" xmlns:bqbiol="http://biomodels.net/biology-qualifiers/" xmlns:bqmodel="http://biomodels.net/model-qualifiers/">
            <rdf:Description rdf:about="#_d8e80035-14c0-4c36-b1fc-8a1e88c2fb0e">
              <bqbiol:is>
                <rdf:Bag>
                  <rdf:li rdf:resource="http://identifiers.org/kegg.reaction/#R00756"/>
                </rdf:Bag>
              </bqbiol:is>
              <bqbiol:is>
                <rdf:Bag>
                  <rdf:li rdf:resource="http://identifiers.org/uniprot/#P17858"/>
                </rdf:Bag>
              </bqbiol:is>
            </rdf:Description>
          </rdf:RDF>
        </annotation>
        <listOfReactants>
          <speciesReference species="atp" sboTerm="SBO:0000015" stoichiometry="1"/>
          <speciesReference species="fru6p" sboTerm="SBO:0000015" stoichiometry="1"/>
        </listOfReactants>
        <listOfProducts>
          <speciesReference species="adp" sboTerm="SBO:0000011" stoichiometry="1"/>
          <speciesReference species="fru16bp" sboTerm="SBO:0000011" stoichiometry="1"/>
        </listOfProducts>
      </reaction>

      <reaction id="FBP1" name="FBP1" metaid="_9efc185a-03ac-4d55-b655-5aad6c0e2449" reversible="false" sboTerm="SBO:0000014">
      <notes>


      </notes>
        <annotation>
          <rdf:RDF xmlns:rdf="http://www.w3.org/1999/02/22-rdf-syntax-ns#" xmlns:bqbiol="http://biomodels.net/biology-qualifiers/" xmlns:bqmodel="http://biomodels.net/model-qualifiers/">
            <rdf:Description rdf:about="#_9efc185a-03ac-4d55-b655-5aad6c0e2449">
              <bqbiol:is>
                <rdf:Bag>
                  <rdf:li rdf:resource="http://identifiers.org/kegg.reaction/#R00762"/>
                </rdf:Bag>
              </bqbiol:is>
              <bqbiol:is>
                <rdf:Bag>
                  <rdf:li rdf:resource="http://identifiers.org/uniprot/#O00757, UNIPROT:P09467"/>
                </rdf:Bag>
              </bqbiol:is>
            </rdf:Description>
          </rdf:RDF>
        </annotation>
        <listOfReactants>
          <speciesReference species="h2o" sboTerm="SBO:0000015" stoichiometry="1"/>
          <speciesReference species="fru16bp" sboTerm="SBO:0000015" stoichiometry="1"/>
        </listOfReactants>
        <listOfProducts>
          <speciesReference species="p" sboTerm="SBO:0000011" stoichiometry="1"/>
          <speciesReference species="fru6p" sboTerm="SBO:0000011" stoichiometry="1"/>
        </listOfProducts>
      </reaction>

      <reaction id="ALD" name="ALD" metaid="_cdaace66-5e49-4c6f-982a-b49ecdddb2c4" sboTerm="SBO:0000014">
      <notes>


      </notes>
        <annotation>
          <rdf:RDF xmlns:rdf="http://www.w3.org/1999/02/22-rdf-syntax-ns#" xmlns:bqbiol="http://biomodels.net/biology-qualifiers/" xmlns:bqmodel="http://biomodels.net/model-qualifiers/">
            <rdf:Description rdf:about="#_cdaace66-5e49-4c6f-982a-b49ecdddb2c4">
              <bqbiol:is>
                <rdf:Bag>
                  <rdf:li rdf:resource="http://identifiers.org/kegg.reaction/#R01068"/>
                </rdf:Bag>
              </bqbiol:is>
              <bqbiol:is>
                <rdf:Bag>
                  <rdf:li rdf:resource="http://identifiers.org/uniprot/#P05062"/>
                </rdf:Bag>
              </bqbiol:is>
            </rdf:Description>
          </rdf:RDF>
        </annotation>
        <listOfReactants>
          <speciesReference species="fru16bp" sboTerm="SBO:0000015" stoichiometry="1"/>
        </listOfReactants>
        <listOfProducts>
          <speciesReference species="grap" sboTerm="SBO:0000011" stoichiometry="1"/>
          <speciesReference species="dhap" sboTerm="SBO:0000011" stoichiometry="1"/>
        </listOfProducts>
      </reaction>

      <reaction id="TPI" name="TPI" metaid="_cc6d7419-302e-425d-8f93-d897cca6fe7a" sboTerm="SBO:0000014">
      <notes>


      </notes>
        <annotation>
          <rdf:RDF xmlns:rdf="http://www.w3.org/1999/02/22-rdf-syntax-ns#" xmlns:bqbiol="http://biomodels.net/biology-qualifiers/" xmlns:bqmodel="http://biomodels.net/model-qualifiers/">
            <rdf:Description rdf:about="#_cc6d7419-302e-425d-8f93-d897cca6fe7a">
              <bqbiol:is>
                <rdf:Bag>
                  <rdf:li rdf:resource="http://identifiers.org/kegg.reaction/#R01015"/>
                </rdf:Bag>
              </bqbiol:is>
              <bqbiol:is>
                <rdf:Bag>
                  <rdf:li rdf:resource="http://identifiers.org/uniprot/#P60174"/>
                </rdf:Bag>
              </bqbiol:is>
            </rdf:Description>
          </rdf:RDF>
        </annotation>
        <listOfReactants>
          <speciesReference species="dhap" sboTerm="SBO:0000015" stoichiometry="1"/>
        </listOfReactants>
        <listOfProducts>
          <speciesReference species="grap" sboTerm="SBO:0000011" stoichiometry="1"/>
        </listOfProducts>
      </reaction>

      <reaction id="GAPDH" name="GAPDH" metaid="_8febf0b9-1b3f-4f20-a527-5c40a2d9ec8b" sboTerm="SBO:0000014">
      <notes>


      </notes>
        <annotation>
          <rdf:RDF xmlns:rdf="http://www.w3.org/1999/02/22-rdf-syntax-ns#" xmlns:bqbiol="http://biomodels.net/biology-qualifiers/" xmlns:bqmodel="http://biomodels.net/model-qualifiers/">
            <rdf:Description rdf:about="#_8febf0b9-1b3f-4f20-a527-5c40a2d9ec8b">
              <bqbiol:is>
                <rdf:Bag>
                  <rdf:li rdf:resource="http://identifiers.org/kegg.reaction/#R01061"/>
                </rdf:Bag>
              </bqbiol:is>
              <bqbiol:is>
                <rdf:Bag>
                  <rdf:li rdf:resource="http://identifiers.org/uniprot/#P04406"/>
                </rdf:Bag>
              </bqbiol:is>
            </rdf:Description>
          </rdf:RDF>
        </annotation>
        <listOfReactants>
          <speciesReference species="nad" sboTerm="SBO:0000015" stoichiometry="1"/>
          <speciesReference species="p" sboTerm="SBO:0000015" stoichiometry="1"/>
          <speciesReference species="grap" sboTerm="SBO:0000015" stoichiometry="1"/>
        </listOfReactants>
        <listOfProducts>
          <speciesReference species="nadh" sboTerm="SBO:0000011" stoichiometry="1"/>
          <speciesReference species="h" sboTerm="SBO:0000011" stoichiometry="1"/>
          <speciesReference species="bpg13" sboTerm="SBO:0000011" stoichiometry="1"/>
        </listOfProducts>
      </reaction>

      <reaction id="PGK" name="PGK" metaid="_bd60bf46-dfbd-468f-a0a0-bec5ae28094e" sboTerm="SBO:0000014">
      <notes>


      </notes>
        <annotation>
          <rdf:RDF xmlns:rdf="http://www.w3.org/1999/02/22-rdf-syntax-ns#" xmlns:bqbiol="http://biomodels.net/biology-qualifiers/" xmlns:bqmodel="http://biomodels.net/model-qualifiers/">
            <rdf:Description rdf:about="#_bd60bf46-dfbd-468f-a0a0-bec5ae28094e">
              <bqbiol:is>
                <rdf:Bag>
                  <rdf:li rdf:resource="http://identifiers.org/kegg.reaction/#R01512"/>
                </rdf:Bag>
              </bqbiol:is>
              <bqbiol:is>
                <rdf:Bag>
                  <rdf:li rdf:resource="http://identifiers.org/uniprot/#P00558"/>
                </rdf:Bag>
              </bqbiol:is>
            </rdf:Description>
          </rdf:RDF>
        </annotation>
        <listOfReactants>
          <speciesReference species="adp" sboTerm="SBO:0000015" stoichiometry="1"/>
          <speciesReference species="bpg13" sboTerm="SBO:0000015" stoichiometry="1"/>
        </listOfReactants>
        <listOfProducts>
          <speciesReference species="atp" sboTerm="SBO:0000011" stoichiometry="1"/>
          <speciesReference species="pg3" sboTerm="SBO:0000011" stoichiometry="1"/>
        </listOfProducts>
      </reaction>

      <reaction id="PGAM" name="PGAM" metaid="_2198d15a-7fed-4122-9ba9-d8a803de2454" sboTerm="SBO:0000014">
      <notes>


      </notes>
        <annotation>
          <rdf:RDF xmlns:rdf="http://www.w3.org/1999/02/22-rdf-syntax-ns#" xmlns:bqbiol="http://biomodels.net/biology-qualifiers/" xmlns:bqmodel="http://biomodels.net/model-qualifiers/">
            <rdf:Description rdf:about="#_2198d15a-7fed-4122-9ba9-d8a803de2454">
              <bqbiol:is>
                <rdf:Bag>
                  <rdf:li rdf:resource="http://identifiers.org/kegg.reaction/#R01518"/>
                </rdf:Bag>
              </bqbiol:is>
              <bqbiol:is>
                <rdf:Bag>
                  <rdf:li rdf:resource="http://identifiers.org/uniprot/#P18669"/>
                </rdf:Bag>
              </bqbiol:is>
            </rdf:Description>
          </rdf:RDF>
        </annotation>
        <listOfReactants>
          <speciesReference species="pg3" sboTerm="SBO:0000015" stoichiometry="1"/>
        </listOfReactants>
        <listOfProducts>
          <speciesReference species="pg2" sboTerm="SBO:0000011" stoichiometry="1"/>
        </listOfProducts>
      </reaction>

      <reaction id="EN" name="EN" metaid="_520a5d7e-b896-44ab-9f7c-67dd89945b7c" sboTerm="SBO:0000014">
      <notes>


      </notes>
        <annotation>
          <rdf:RDF xmlns:rdf="http://www.w3.org/1999/02/22-rdf-syntax-ns#" xmlns:bqbiol="http://biomodels.net/biology-qualifiers/" xmlns:bqmodel="http://biomodels.net/model-qualifiers/">
            <rdf:Description rdf:about="#_520a5d7e-b896-44ab-9f7c-67dd89945b7c">
              <bqbiol:is>
                <rdf:Bag>
                  <rdf:li rdf:resource="http://identifiers.org/kegg.reaction/#R00658"/>
                </rdf:Bag>
              </bqbiol:is>
              <bqbiol:is>
                <rdf:Bag>
                  <rdf:li rdf:resource="http://identifiers.org/uniprot/#P06733, UNIPROT:P09104, UNIPROT:P13929"/>
                </rdf:Bag>
              </bqbiol:is>
            </rdf:Description>
          </rdf:RDF>
        </annotation>
        <listOfReactants>
          <speciesReference species="pg2" sboTerm="SBO:0000015" stoichiometry="1"/>
        </listOfReactants>
        <listOfProducts>
          <speciesReference species="h2o" sboTerm="SBO:0000011" stoichiometry="1"/>
          <speciesReference species="pep" sboTerm="SBO:0000011" stoichiometry="1"/>
        </listOfProducts>
      </reaction>

      <reaction id="PK" name="PK" metaid="_acd47f51-d033-452a-828f-5b8b99b83c0f" reversible="false" sboTerm="SBO:0000014">
        <annotation>
      <notes>


      </notes>
          <rdf:RDF xmlns:rdf="http://www.w3.org/1999/02/22-rdf-syntax-ns#" xmlns:bqbiol="http://biomodels.net/biology-qualifiers/" xmlns:bqmodel="http://biomodels.net/model-qualifiers/">
            <rdf:Description rdf:about="#_acd47f51-d033-452a-828f-5b8b99b83c0f">
              <bqbiol:is>
                <rdf:Bag>
                  <rdf:li rdf:resource="http://identifiers.org/kegg.reaction/#R00200"/>
                </rdf:Bag>
              </bqbiol:is>
              <bqbiol:is>
                <rdf:Bag>
                  <rdf:li rdf:resource="http://identifiers.org/uniprot/#P30613"/>
                </rdf:Bag>
              </bqbiol:is>
            </rdf:Description>
          </rdf:RDF>
        </annotation>
        <listOfReactants>
          <speciesReference species="adp" sboTerm="SBO:0000015" stoichiometry="1"/>
          <speciesReference species="pep" sboTerm="SBO:0000015" stoichiometry="1"/>
        </listOfReactants>
        <listOfProducts>
          <speciesReference species="atp" sboTerm="SBO:0000011" stoichiometry="1"/>
          <speciesReference species="pyr" sboTerm="SBO:0000011" stoichiometry="1"/>
        </listOfProducts>
      </reaction>

      <reaction id="PEPCK" name="PEPCK" metaid="_0d3d41a2-1d02-453a-90bf-607aff187603" sboTerm="SBO:0000014">
      <notes>


      </notes>
        <annotation>
          <rdf:RDF xmlns:rdf="http://www.w3.org/1999/02/22-rdf-syntax-ns#" xmlns:bqbiol="http://biomodels.net/biology-qualifiers/" xmlns:bqmodel="http://biomodels.net/model-qualifiers/">
            <rdf:Description rdf:about="#_0d3d41a2-1d02-453a-90bf-607aff187603">
              <bqbiol:is>
                <rdf:Bag>
                  <rdf:li rdf:resource="http://identifiers.org/kegg.reaction/#R00431"/>
                </rdf:Bag>
              </bqbiol:is>
              <bqbiol:is>
                <rdf:Bag>
                  <rdf:li rdf:resource="http://identifiers.org/uniprot/#P35558"/>
                </rdf:Bag>
              </bqbiol:is>
            </rdf:Description>
          </rdf:RDF>
        </annotation>
        <listOfReactants>
          <speciesReference species="gtp" sboTerm="SBO:0000015" stoichiometry="1"/>
          <speciesReference species="oaa" sboTerm="SBO:0000015" stoichiometry="1"/>
        </listOfReactants>
        <listOfProducts>
          <speciesReference species="gdp" sboTerm="SBO:0000011" stoichiometry="1"/>
          <speciesReference species="co2" sboTerm="SBO:0000011" stoichiometry="1"/>
          <speciesReference species="pep" sboTerm="SBO:0000011" stoichiometry="1"/>
        </listOfProducts>
      </reaction>

      <reaction id="PEPCK_mito" name="PEPCK_mito" metaid="_78963c1d-6291-4e72-860b-2bf25197d07c" sboTerm="SBO:0000014">
      <notes>


      </notes>
        <annotation>
          <rdf:RDF xmlns:rdf="http://www.w3.org/1999/02/22-rdf-syntax-ns#" xmlns:bqbiol="http://biomodels.net/biology-qualifiers/" xmlns:bqmodel="http://biomodels.net/model-qualifiers/">
            <rdf:Description rdf:about="#_78963c1d-6291-4e72-860b-2bf25197d07c">
              <bqbiol:is>
                <rdf:Bag>
                  <rdf:li rdf:resource="http://identifiers.org/kegg.reaction/#R00431"/>
                </rdf:Bag>
              </bqbiol:is>
              <bqbiol:is>
                <rdf:Bag>
                  <rdf:li rdf:resource="http://identifiers.org/uniprot/#Q16822"/>
                </rdf:Bag>
              </bqbiol:is>
            </rdf:Description>
          </rdf:RDF>
        </annotation>
        <listOfReactants>
          <speciesReference species="oaa_mito" sboTerm="SBO:0000015" stoichiometry="1"/>
          <speciesReference species="gtp_mito" sboTerm="SBO:0000015" stoichiometry="1"/>
        </listOfReactants>
        <listOfProducts>
          <speciesReference species="co2_mito" sboTerm="SBO:0000011" stoichiometry="1"/>
          <speciesReference species="pep_mito" sboTerm="SBO:0000011" stoichiometry="1"/>
          <speciesReference species="gdp_mito" sboTerm="SBO:0000011" stoichiometry="1"/>
          <speciesReference species="nadh_mito" sboTerm="SBO:0000011" stoichiometry="1"/>
          <speciesReference species="nad_mito" sboTerm="SBO:0000011" stoichiometry="1"/>
          <speciesReference species="h_mito" sboTerm="SBO:0000011" stoichiometry="1"/>
        </listOfProducts>
      </reaction>

      <reaction id="PC" name="PC" metaid="_924abf20-ed3d-4e52-8e22-a22c5f183a4f" reversible="false" sboTerm="SBO:0000014">
      <notes>


      </notes>
        <annotation>
          <rdf:RDF xmlns:rdf="http://www.w3.org/1999/02/22-rdf-syntax-ns#" xmlns:bqbiol="http://biomodels.net/biology-qualifiers/" xmlns:bqmodel="http://biomodels.net/model-qualifiers/">
            <rdf:Description rdf:about="#_924abf20-ed3d-4e52-8e22-a22c5f183a4f">
              <bqbiol:is>
                <rdf:Bag>
                  <rdf:li rdf:resource="http://identifiers.org/kegg.reaction/#R00344"/>
                </rdf:Bag>
              </bqbiol:is>
              <bqbiol:is>
                <rdf:Bag>
                  <rdf:li rdf:resource="http://identifiers.org/uniprot/#P11498"/>
                </rdf:Bag>
              </bqbiol:is>
            </rdf:Description>
          </rdf:RDF>
        </annotation>
        <listOfReactants>
          <speciesReference species="co2_mito" sboTerm="SBO:0000015" stoichiometry="1"/>
          <speciesReference species="pyr_mito" sboTerm="SBO:0000015" stoichiometry="1"/>
          <speciesReference species="atp_mito" sboTerm="SBO:0000015" stoichiometry="1"/>
        </listOfReactants>
        <listOfProducts>
          <speciesReference species="p_mito" sboTerm="SBO:0000011" stoichiometry="1"/>
          <speciesReference species="oaa_mito" sboTerm="SBO:0000011" stoichiometry="1"/>
          <speciesReference species="adp_mito" sboTerm="SBO:0000011" stoichiometry="1"/>
        </listOfProducts>
      </reaction>

      <reaction id="LDH" name="LDH" metaid="_1972bcdf-f845-449d-a7e6-a81b925785be" sboTerm="SBO:0000014">
      <notes>


      </notes>
        <annotation>
          <rdf:RDF xmlns:rdf="http://www.w3.org/1999/02/22-rdf-syntax-ns#" xmlns:bqbiol="http://biomodels.net/biology-qualifiers/" xmlns:bqmodel="http://biomodels.net/model-qualifiers/">
            <rdf:Description rdf:about="#_1972bcdf-f845-449d-a7e6-a81b925785be">
              <bqbiol:is>
                <rdf:Bag>
                  <rdf:li rdf:resource="http://identifiers.org/kegg.reaction/#:R00703"/>
                </rdf:Bag>
              </bqbiol:is>
              <bqbiol:is>
                <rdf:Bag>
                  <rdf:li rdf:resource="http://identifiers.org/uniprot/#P00338, UNIPROT:P07195, UNIPROT:P07864"/>
                </rdf:Bag>
              </bqbiol:is>
            </rdf:Description>
          </rdf:RDF>
        </annotation>
        <listOfReactants>
          <speciesReference species="nadh" sboTerm="SBO:0000015" stoichiometry="1"/>
          <speciesReference species="h" sboTerm="SBO:0000015" stoichiometry="1"/>
          <speciesReference species="pyr" sboTerm="SBO:0000015" stoichiometry="1"/>
        </listOfReactants>
        <listOfProducts>
          <speciesReference species="nad" sboTerm="SBO:0000011" stoichiometry="1"/>
          <speciesReference species="lac" sboTerm="SBO:0000011" stoichiometry="1"/>
        </listOfProducts>
      </reaction>

      <reaction id="LACT" name="LACT" sboTerm="SBO:0000284">
      <notes>


      </notes>
        <listOfReactants>
          <speciesReference species="lac_blood" sboTerm="SBO:0000015" stoichiometry="1"/>
        </listOfReactants>
        <listOfProducts>
          <speciesReference species="lac" sboTerm="SBO:0000011" stoichiometry="1"/>
        </listOfProducts>
      </reaction>
      <notes>


      </notes>
      <reaction id="PYRT" name="PYRT" sboTerm="SBO:0000284">
        <listOfReactants>
          <speciesReference species="pyr" sboTerm="SBO:0000015" stoichiometry="1"/>
        </listOfReactants>
        <listOfProducts>
          <speciesReference species="pyr_mito" sboTerm="SBO:0000011" stoichiometry="1"/>
        </listOfProducts>
      </reaction>
      <notes>


      </notes>
      <reaction id="PEPT" name="PEPT" sboTerm="SBO:0000284">
      <notes>


      </notes>
        <listOfReactants>
          <speciesReference species="pep_mito" sboTerm="SBO:0000015" stoichiometry="1"/>
        </listOfReactants>
        <listOfProducts>
          <speciesReference species="pep" sboTerm="SBO:0000011" stoichiometry="1"/>
        </listOfProducts>
      </reaction>

      <reaction id="PDH" name="PDH" metaid="_e8d2e1e4-ccaf-4c4d-b16b-5e5b6309d3c6" reversible="false" sboTerm="SBO:0000014">
      <notes>


      </notes>
        <annotation>
          <rdf:RDF xmlns:rdf="http://www.w3.org/1999/02/22-rdf-syntax-ns#" xmlns:bqbiol="http://biomodels.net/biology-qualifiers/" xmlns:bqmodel="http://biomodels.net/model-qualifiers/">
            <rdf:Description rdf:about="#_e8d2e1e4-ccaf-4c4d-b16b-5e5b6309d3c6">
              <bqbiol:is>
                <rdf:Bag>
                  <rdf:li rdf:resource="http://identifiers.org/kegg.reaction/#R00209"/>
                </rdf:Bag>
              </bqbiol:is>
              <bqbiol:is>
                <rdf:Bag>
                  <rdf:li rdf:resource="http://identifiers.org/uniprot/#P08559, UNIPROT:P11177, UNIPROT:P10515, UNIPROT:P09622, O00330"/>
                </rdf:Bag>
              </bqbiol:is>
            </rdf:Description>
          </rdf:RDF>
        </annotation>
        <listOfReactants>
          <speciesReference species="pyr_mito" sboTerm="SBO:0000015" stoichiometry="1"/>
          <speciesReference species="coa_mito" sboTerm="SBO:0000015" stoichiometry="1"/>
          <speciesReference species="nad_mito" sboTerm="SBO:0000015" stoichiometry="1"/>
        </listOfReactants>
        <listOfProducts>
          <speciesReference species="co2_mito" sboTerm="SBO:0000011" stoichiometry="1"/>
          <speciesReference species="acoa_mito" sboTerm="SBO:0000011" stoichiometry="1"/>
          <speciesReference species="nadh_mito" sboTerm="SBO:0000011" stoichiometry="1"/>
          <speciesReference species="h_mito" sboTerm="SBO:0000011" stoichiometry="1"/>
        </listOfProducts>
      </reaction>

      <reaction id="CS" name="CS" metaid="_35e0127b-7a53-471d-a35d-cd8130163889" sboTerm="SBO:0000014">
      <notes>


      </notes>
        <annotation>
          <rdf:RDF xmlns:rdf="http://www.w3.org/1999/02/22-rdf-syntax-ns#" xmlns:bqbiol="http://biomodels.net/biology-qualifiers/" xmlns:bqmodel="http://biomodels.net/model-qualifiers/">
            <rdf:Description rdf:about="#_35e0127b-7a53-471d-a35d-cd8130163889">
              <bqbiol:is>
                <rdf:Bag>
                  <rdf:li rdf:resource="http://identifiers.org/kegg.reaction/#:R00351"/>
                </rdf:Bag>
              </bqbiol:is>
              <bqbiol:is>
                <rdf:Bag>
                  <rdf:li rdf:resource="http://identifiers.org/uniprot/#O75390"/>
                </rdf:Bag>
              </bqbiol:is>
            </rdf:Description>
          </rdf:RDF>
        </annotation>
        <listOfReactants>
          <speciesReference species="oaa_mito" sboTerm="SBO:0000015" stoichiometry="1"/>
          <speciesReference species="acoa_mito" sboTerm="SBO:0000015" stoichiometry="1"/>
          <speciesReference species="h20_mito" sboTerm="SBO:0000015" stoichiometry="1"/>
        </listOfReactants>
        <listOfProducts>
          <speciesReference species="cit_mito" sboTerm="SBO:0000011" stoichiometry="1"/>
          <speciesReference species="coa_mito" sboTerm="SBO:0000011" stoichiometry="1"/>
        </listOfProducts>
      </reaction>

      <reaction id="NDK_mito" name="NDK_mito" metaid="_a0f33e79-2770-4f09-ac23-371c0b5cdb5b" sboTerm="SBO:0000014">
      <notes>


      </notes>
        <annotation>
          <rdf:RDF xmlns:rdf="http://www.w3.org/1999/02/22-rdf-syntax-ns#" xmlns:bqbiol="http://biomodels.net/biology-qualifiers/" xmlns:bqmodel="http://biomodels.net/model-qualifiers/">
            <rdf:Description rdf:about="#_a0f33e79-2770-4f09-ac23-371c0b5cdb5b">
              <bqbiol:is>
                <rdf:Bag>
                  <rdf:li rdf:resource="http://identifiers.org/kegg.reaction/#R00330"/>
                </rdf:Bag>
              </bqbiol:is>
            </rdf:Description>
          </rdf:RDF>
        </annotation>
        <listOfReactants>
          <speciesReference species="atp_mito" sboTerm="SBO:0000015" stoichiometry="1"/>
          <speciesReference species="gdp_mito" sboTerm="SBO:0000015" stoichiometry="1"/>
        </listOfReactants>
        <listOfProducts>
          <speciesReference species="adp_mito" sboTerm="SBO:0000011" stoichiometry="1"/>
          <speciesReference species="gtp_mito" sboTerm="SBO:0000011" stoichiometry="1"/>
        </listOfProducts>
      </reaction>
      <reaction id="OAAFLX" name="OAAFLX" sboTerm="SBO:0000014">
        <listOfProducts>
          <speciesReference species="oaa_mito" sboTerm="SBO:0000011" stoichiometry="1"/>
        </listOfProducts>
      </reaction>
      <reaction id="ACOAFLX" name="ACOAFLX" sboTerm="SBO:0000014">
        <listOfReactants>
          <speciesReference species="acoa_mito" sboTerm="SBO:0000015" stoichiometry="1"/>
        </listOfReactants>
      </reaction>
      <reaction id="VCITFLX" name="VCITFLX" sboTerm="SBO:0000014">
        <listOfReactants>
          <speciesReference species="cit_mito" sboTerm="SBO:0000015" stoichiometry="1"/>
        </listOfReactants>
      </reaction>
    </listOfReactions>
  </model>
</sbml>
